# Supplementary material for: Genome-Wide Profiling of Cardinium-Responsive MicroRNAs in the Exotic Whitefly, Bemisia tabaci (Gennadius) Biotype Q
Source: Front Physiol. 2018 Nov 12;9:1580. doi: 10.3389/fphys.2018.01580 (PMC6241202; doi:10.3389/fphys.2018.01580)
Supplement: Supplementary file 1 [file Table_1.XLSX]

## Sheet: Sheet1
Table S1 Primers used in this study.
Primer name	Sequence (5'-3')
tca-miR-305-5p	ATTGTACTTCATCAGGTGCTC
novel_1	TGAGATCATCGTGAAAGCTGAT
novel_19	TCGATTCCCGGTACCGGAACA
ame-miR-87	CGTGAGCAAAGTTTCAGGTGT
novel_256	GCAAGCATTGTATCGAACCC
tca-miR-13a-3p	TATCACAGCCACTTTGATGAGC
novel_152	CACAGCCAGCTTTGATGAGCAC
novel_27	GTGAGCAACGTATCAGGTGTCT
novel_140	GTTCCGCCGGGGTCGTCG
U6-F	Supplied with kit (Takara catalog no. 638313)
U6-R	Supplied with kit (Takara catalog no. 638314)
mRQ 3' Primer	Supplied with kit (Takara catalog no. 638315)
