# Supplementary material for: Genome-Wide Profiling of Cardinium-Responsive MicroRNAs in the Exotic Whitefly, Bemisia tabaci (Gennadius) Biotype Q
Source: Front Physiol. 2018 Nov 12;9:1580. doi: 10.3389/fphys.2018.01580 (PMC6241202; doi:10.3389/fphys.2018.01580)
Supplement: Supplementary file 2 [file Table_2.XLSX]

## Sheet: Sheet1
Table S2 List of all the known miRNAs identified in C+ and C*- strains
sRNA	Sequence(5`-3`)	Length(nt)	Reads				Normalrized reads				significant
			C+1	C+2	C*-1	C*-2	C+1 (TPM)	C+2 (TPM)	C*-1 (TPM)	C*-2 (TPM)		P-value	padj
aae-let-7	UGAGGUAGUUGGUUGUAUAGU	21	3	5	7	10	0.938487	2.06267	1.88879	2.38577	NA	0.75474	NA
aae-miR-124	UAAGGCACGCGGUGAAUGC	19	456	179	507	625	142.65	73.8437	136.802	149.111	FALSE	0.56156	0.77609
aae-miR-275-3p	UCAGGUACCUGAAGUAGCGC	20	5327	3322	6456	8181	1666.44	1370.44	1742	1951.8	FALSE	0.80953	0.86226
aae-miR-276-3p	UAGGAACUUCAUACCGUGCUC	21	921987	671377	1129651	1324645	288424	276966	304810	316030	FALSE	0.43202	0.72833
aae-miR-276-5p	AGCGAGGUAUAGAGUUCCUAC	21	32	12	50	63	10.0105	4.95042	13.4913	15.0303	FALSE	0.11582	0.29155
aae-miR-277-3p	UAAAUGCACUAUCUGGUACGAC	22	62890	43369	61141	73317	19673.8	17891.2	16497.5	17491.7	TRUE	0.0054091	0.034336
aae-miR-281-3p	UGUCAUGGAAUUGCUCUCUUUA	22	1	0	0	1	0.312829	0	0	0.238577	NA	0.85516	NA
aae-miR-281-5p	AAGAGAGCUAUCCGUCGAC	19	2	2	3	1	0.625658	0.82507	0.80948	0.238577	NA	0.61951	NA
aae-miR-2a-3p	UAUCACAGCCAGCUUUGAAGAGC	23	10	7	12	16	3.12829	2.88774	3.23792	3.81723	FALSE	0.98633	0.99314
aae-miR-306-5p	UCAGGUACUGAGUGACUCUCAG	22	101	44	135	211	31.5957	18.1515	36.4266	50.3397	FALSE	0.10388	0.29155
aae-miR-307	CACAACCUCCUUGAGUGAGCGA	22	12	9	22	27	3.75395	3.71281	5.93619	6.44158	FALSE	0.37084	0.68534
aae-miR-31	UGGCAAGAUGUUGGCAUAGCUGA	23	14	3	17	15	4.37961	1.2376	4.58706	3.57865	FALSE	0.70495	0.8317
aae-miR-317	UGAACACAGCUGGUGGUAUCU	21	5935	2772	9395	11352	1856.64	1143.55	2535.02	2708.33	FALSE	0.012375	0.066951
aae-miR-375	UUUGUUCGUUUGGCUCGAGUUA	22	4	1	7	2	1.25132	0.412535	1.88879	0.477154	NA	0.86506	NA
aae-miR-71-5p	AGAAAGACAUGGGUAGUGAGAU	22	11	3	8	8	3.44112	1.2376	2.15861	1.90862	FALSE	0.57918	0.77609
aae-miR-87	GUGAGCAAAUUUUCAGGUGUGU	22	0	1	3	2	0	0.412535	0.80948	0.477154	NA	0.48699	NA
aae-miR-92a-3p	UAUUGCACUUGUCCCGGCCUA	21	1578	991	2155	2778	493.644	408.822	581.477	662.767	FALSE	0.1954	0.41952
aae-miR-993	UACCCUGUAGUUCCGGGCUUUU	22	0	0	0	5	0	0	0	1.19288	NA	0.34095	NA
ame-bantam	UGAGAUCAUUGUGAAAGCUGAUU	23	814	833	811	800	254.643	343.641	218.83	190.862	TRUE	0.0047644	0.033124
ame-miR-100	AACCCGUAGAUCCGAACUUGUG	22	102773	72020	131600	142153	32150.4	29710.8	35509.2	33914.4	FALSE	0.50805	0.76469
ame-miR-13b	UAUCACAGCCAUUUUUGACGAUU	23	71	60	72	36	22.2109	24.7521	19.4275	8.58877	FALSE	0.032512	0.12829
ame-miR-190	AGAUAUGUUUGAUAUUCUUGGUUGUU	26	2924	1719	3946	4070	914.712	709.147	1064.74	971.008	FALSE	0.56742	0.77609
ame-miR-210	UUGUGCGUGUGACAGCGGCUA	21	379	165	416	391	118.562	68.0682	112.248	93.2836	FALSE	0.73178	0.84126
ame-miR-263a	GUAAAUGGCACUGGAAGAAUUCAC	24	266	181	350	429	83.2125	74.6688	94.4394	102.35	FALSE	0.70952	0.8317
ame-miR-281	UGUCAUGGAGUUGCUCUCUUUGU	23	1477	993	1489	1609	462.049	409.647	401.772	383.87	TRUE	0.0028242	0.022255
ame-miR-29b	UAGCACCAUUUGAAAUCAGU	20	1	0	1	1	0.312829	0	0.269827	0.238577	NA	0.8766	NA
ame-miR-2b	UCAUCAAAGCUGGCUGUGAUAUGA	24	730	324	859	1030	228.365	133.661	231.781	245.734	FALSE	0.5032	0.76469
ame-miR-306	UCAGGUACUGAGUGACUCUGAG	22	1505	694	1386	1447	470.808	286.299	373.98	345.221	FALSE	0.1926	0.41952
ame-miR-316	UGUCUUUUUCCGCUUUGCUGCCG	23	1	1	2	0	0.312829	0.412535	0.539654	0	NA	0.74515	NA
ame-miR-317	UGAACACAGCUGGUGGUAUCUCAGU	25	5935	2772	9395	11352	1856.64	1143.55	2535.02	2708.33	FALSE	0.012375	0.066951
ame-miR-31a	GGCAAGAUGUCGGCAUAGCUGA	22	1	4	4	6	0.312829	1.65014	1.07931	1.43146	NA	0.91336	NA
ame-miR-34	UGGCAGUGUUGUUAGCUGGUUG	22	3	1	6	1	0.938487	0.412535	1.61896	0.238577	NA	0.90798	NA
ame-miR-375	UUUGUUCGUUCGGCUCGAGUUA	22	2255	1386	3216	3571	705.43	571.773	867.763	851.958	FALSE	0.15344	0.36133
ame-miR-750	CCAGAUCUAACUCUUCCAGCUC	22	15012	14265	16960	15993	4696.19	5884.81	4576.26	3815.56	FALSE	0.020717	0.09452
ame-miR-79	UAAAGCUAGAUUACCAAAGCA	21	0	0	0	1	0	0	0	0.238577	NA	0.61642	NA
ame-miR-87	GUGAGCAAAGUUUCAGGUGU	20	3520	2707	3319	3139	1101.16	1116.73	895.555	748.893	TRUE	0.00026668	0.003972
ame-miR-929	AUUGACUCUAGUAGGGAGUCC	21	477	327	542	604	149.219	134.899	146.246	144.1	FALSE	0.17177	0.38581
ame-miR-92a	AUUGCACUUGUCCCGGCCUAU	21	1588	1007	2174	2796	496.773	415.423	586.603	667.061	FALSE	0.20244	0.42224
ame-miR-971	UUGGUGUUCUACCUUACAGUGAG	23	0	0	0	1	0	0	0	0.238577	NA	0.61642	NA
ame-miR-9b	GCUUUGGUAAUCUAGCUUUAUGA	23	0	0	0	1	0	0	0	0.238577	NA	0.61642	NA
bmo-bantam-3p	UGAGAUCAUUGUGAAAGCUAAUU	23	2	5	3	6	0.625658	2.06267	0.80948	1.43146	NA	0.67412	NA
bmo-miR-13a-3p	UAUCACAGCCACUUUGAUGUG	21	31	21	45	29	9.6977	8.66323	12.1422	6.91873	FALSE	0.65832	0.81813
bmo-miR-13b-3p	UAUCACAGCCAUUUUUGACGAGU	23	72	63	74	39	22.5237	25.9897	19.9672	9.3045	FALSE	0.030325	0.12454
bmo-miR-14-3p	UCAGUCUUUUUCUCUCUCCUA	21	10393	6341	13399	13257	3251.23	2615.88	3615.41	3162.81	FALSE	0.78865	0.86226
bmo-miR-1b-5p	CCAUACUUCUUUACAUUCCAUA	22	32018	23135	43727	46299	10016.2	9543.99	11798.7	11045.9	FALSE	0.82746	0.86459
bmo-miR-210	UUGUGCGUGUGACAGCGGCU	20	386	166	423	411	120.752	68.4808	114.137	98.0551	FALSE	0.80616	0.86226
bmo-miR-263a-5p	AAUGGCACUGGAAGAAUUCAC	21	271	188	365	437	84.7767	77.5565	98.4868	104.258	FALSE	0.69534	0.8317
bmo-miR-2765	UGGUAACUCCACCACCGUUGGC	22	682	289	970	930	213.349	119.223	261.732	221.877	FALSE	0.2597	0.5194
bmo-miR-276-5p	AGCGAGGUAUAGAGUUCCUACG	22	30	12	51	63	9.38487	4.95042	13.7612	15.0303	FALSE	0.074682	0.23249
bmo-miR-2779	AUAUCCGGCUCGAAGGACCA	20	0	0	0	2	0	0	0	0.477154	NA	0.50065	NA
bmo-miR-2796-3p	GUAGGCCGGCGGAAACUACUUGC	23	1587	850	2212	2661	496.46	350.655	596.857	634.853	FALSE	0.097781	0.29135
bmo-miR-281-3p	ACUGUCAUGGAGUUGCUCUCUU	22	1059	758	1153	1286	331.286	312.701	311.11	306.81	FALSE	0.040513	0.13443
bmo-miR-2b-3p	UAUCACAGCCAGCUUUGUUGAGU	23	1	0	1	1	0.312829	0	0.269827	0.238577	NA	0.8766	NA
bmo-miR-316-5p	UGUCUUUUUCCGCUUUGCUGCUG	23	0	1	2	0	0	0.412535	0.539654	0	NA	0.97259	NA
bmo-miR-317-3p	AGUGAACACAGCUGGUGGUAUC	22	5935	2772	9395	11351	1856.64	1143.55	2535.02	2708.09	FALSE	0.012381	0.066951
bmo-miR-34-5p	UGGCAGUGUGGUUAGCUGGUUG	22	3977	2898	6959	7270	1244.12	1195.53	1877.72	1734.45	FALSE	0.039013	0.13443
bmo-miR-71-3p	UUCUCACUACCUUGUCUUUCAU	22	1572	910	1613	1832	491.767	375.407	435.231	437.073	FALSE	0.11865	0.2936
bmo-miR-71-5p	UGAAAGACAUGGGUAGUGA	19	2227	2090	3040	3448	696.67	862.198	820.273	822.613	FALSE	0.43804	0.72833
bmo-miR-79-3p	UUCAUAAAGCUAGAUUACCAAAGCAU	26	0	0	0	1	0	0	0	0.238577	NA	0.61642	NA
bmo-miR-87	UGAGCAAACUUUCAGGUGUGU	21	0	0	0	1	0	0	0	0.238577	NA	0.61642	NA
bmo-miR-993a-5p	UCUACCCUGUAGAUCCGGGCUUUU	24	575	305	1321	1587	179.877	125.823	356.441	378.622	TRUE	7.28e-08	3.54e-06
bmo-miR-993b-3p	AAAGCUCGUCUCUACAGGUAUAU	23	1	1	0	2	0.312829	0.412535	0	0.477154	NA	0.71837	NA
bmo-miR-993b-5p	UACCCUGUAGAUCCGGGCUUUCG	23	140	92	359	453	43.7961	37.9532	96.8678	108.075	TRUE	3.81e-07	1.39e-05
bmo-miR-9c-5p	UCUUUGGUAUCCUAGCUG	18	18	7	17	18	5.63092	2.88774	4.58706	4.29438	FALSE	0.73957	0.84357
dme-let-7-5p	UGAGGUAGUAGGUUGUAUAGU	21	6404	6273	8909	9486	2003.36	2587.83	2403.89	2263.14	FALSE	0.34576	0.66422
dme-miR-1000-5p	AUAUUGUCCUGUCACAGCAGU	21	101	54	102	128	31.5957	22.2769	27.5223	30.5378	FALSE	0.61838	0.80261
dme-miR-100-5p	AACCCGUAAAUCCGAACUUGUG	22	36	27	38	52	11.2618	11.1384	10.2534	12.406	FALSE	0.55671	0.77609
dme-miR-10-3p	CAAAUUCGGUUCUAGAGAGGUUU	23	565	685	1035	1093	176.748	282.586	279.271	260.765	FALSE	0.88781	0.91282
dme-miR-124-3p	UAAGGCACGCGGUGAAUGCCAAG	23	456	179	507	625	142.65	73.8437	136.802	149.111	FALSE	0.56156	0.77609
dme-miR-125-5p	UCCCUGAGACCCUAACUUGUGA	22	1	2	10	10	0.312829	0.82507	2.69827	2.38577	NA	0.079989	NA
dme-miR-133-3p	UUGGUCCCCUUCAACCAGCUGU	22	1088	683	1345	1376	340.358	281.761	362.917	328.282	FALSE	0.50061	0.76469
dme-miR-1-3p	UGGAAUGUAAAGAAGUAUGGAG	22	32644	23830	44781	47292	10212	9830.7	12083.1	11282.8	FALSE	0.81501	0.86226
dme-miR-14-3p	UCAGUCUUUUUCUCUCUCCUAU	22	10393	6341	13399	13257	3251.23	2615.88	3615.41	3162.81	FALSE	0.78865	0.86226
dme-miR-184-3p	UGGACGGAGAACUGAUAAGGGC	22	12776	7900	14844	15867	3996.7	3259.02	4005.31	3785.5	FALSE	0.23525	0.47704
dme-miR-190-5p	AGAUAUGUUUGAUAUUCUUGGUUG	24	2924	1717	3946	4069	914.712	708.322	1064.74	970.77	FALSE	0.56548	0.77609
dme-miR-210-3p	CUUGUGCGUGUGACAGCGGCUAU	23	386	166	423	411	120.752	68.4808	114.137	98.0551	FALSE	0.80616	0.86226
dme-miR-219-5p	UGAUUGUCCAAACGCAAUUCU	21	1	1	2	2	0.312829	0.412535	0.539654	0.477154	NA	0.88296	NA
dme-miR-263a-5p	AAUGGCACUGGAAGAAUUCACGGG	24	266	181	350	429	83.2125	74.6688	94.4394	102.35	FALSE	0.70952	0.8317
dme-miR-275-3p	UCAGGUACCUGAAGUAGCGCGCG	23	5327	3322	6456	8181	1666.44	1370.44	1742	1951.8	FALSE	0.80953	0.86226
dme-miR-276a-3p	UAGGAACUUCAUACCGUGCUCU	22	921979	671389	1129641	1324633	288422	276971	304807	316027	FALSE	0.43197	0.72833
dme-miR-276a-5p	CAGCGAGGUAUAGAGUUCCUACG	23	32	12	50	63	10.0105	4.95042	13.4913	15.0303	FALSE	0.11582	0.29155
dme-miR-276b-3p	UAGGAACUUAAUACCGUGCUCU	22	448	243	416	609	140.147	100.246	112.248	145.293	FALSE	0.57941	0.77609
dme-miR-277-3p	UAAAUGCACUAUCUGGUACGACA	23	62890	43369	61141	73317	19673.8	17891.2	16497.5	17491.7	TRUE	0.0054091	0.034336
dme-miR-281-2-5p	AAGAGAGCUAUCCGUCGACAGU	22	1	0	1	1	0.312829	0	0.269827	0.238577	NA	0.8766	NA
dme-miR-281-3p	UGUCAUGGAAUUGCUCUCUUUGU	23	1	0	0	1	0.312829	0	0	0.238577	NA	0.85516	NA
dme-miR-2a-3p	UAUCACAGCCAGCUUUGAUGAGC	23	765	362	896	1085	239.314	149.338	241.765	258.856	FALSE	0.56659	0.77609
dme-miR-2b-3p	UAUCACAGCCAGCUUUGAGGAGC	23	13	8	13	18	4.06678	3.30028	3.50775	4.29438	FALSE	0.79181	0.86226
dme-miR-2c-3p	UAUCACAGCCAGCUUUGAUGGGC	23	72	40	82	117	22.5237	16.5014	22.1258	27.9135	FALSE	0.71146	0.8317
dme-miR-305-5p	AUUGUACUUCAUCAGGUGCUCUG	23	1116	562	1998	2490	349.117	231.845	539.114	594.057	TRUE	0.00054449	0.0066246
dme-miR-306-5p	UCAGGUACUUAGUGACUCUCAA	22	0	1	0	0	0	0.412535	0	0	NA	0.41642	NA
dme-miR-307a-3p	UCACAACCUCCUUGAGUGAG	20	14	10	22	27	4.37961	4.12535	5.93619	6.44158	FALSE	0.57076	0.77609
dme-miR-307b-5p	UCACUCAAGGAGGUUGUGAUGG	22	8	7	12	18	2.50263	2.88774	3.23792	4.29438	FALSE	0.71207	0.8317
dme-miR-315-5p	UUUUGAUUGUUGCUCAGAAAGC	22	5654	2822	7781	9037	1768.74	1164.17	2099.52	2156.02	FALSE	0.13017	0.31675
dme-miR-317-3p	UGAACACAGCUGGUGGUAUCCAGU	24	585	320	967	986	183.005	132.011	260.923	235.237	FALSE	0.021903	0.096903
dme-miR-34-5p	UGGCAGUGUGGUUAGCUGGUUGUG	24	3977	2898	6960	7270	1244.12	1195.53	1877.99	1734.45	FALSE	0.038971	0.13443
dme-miR-7-5p	UGGAAGACUAGUGAUUUUGUUGU	23	5751	8933	8928	10713	1799.08	3685.17	2409.01	2555.87	FALSE	0.31073	0.6065
dme-miR-79-3p	UAAAGCUAGAUUACCAAAGCAU	22	0	0	0	1	0	0	0	0.238577	NA	0.61642	NA
dme-miR-929-5p	AAAUUGACUCUAGUAGGGAGUC	22	477	327	542	604	149.219	134.899	146.246	144.1	FALSE	0.17177	0.38581
dme-miR-92a-3p	CAUUGCACUUGUCCCGGCCUAU	22	10	6	14	24	3.12829	2.47521	3.77758	5.72585	FALSE	0.42171	0.72833
dme-miR-92b-3p	AAUUGCACUAGUCCCGGCCUGC	22	1056	573	1492	1720	330.347	236.382	402.582	410.352	FALSE	0.1072	0.29155
dme-miR-965-3p	UAAGCGUAUAGCUUUUCCCCUU	22	0	2	0	0	0	0.82507	0	0	NA	0.29335	NA
dme-miR-993-3p	GAAGCUCGUCUCUACAGGUAUCU	23	5588	4095	7540	8656	1748.09	1689.33	2034.49	2065.12	FALSE	0.99678	0.99678
dme-miR-993-5p	UACCCUGUAGUUCCGGGCUUUUG	23	0	0	0	5	0	0	0	1.19288	NA	0.34095	NA
dme-miR-9a-5p	UCUUUGGUUAUCUAGCUGUAUGA	23	4	13	4	14	1.25132	5.36295	1.07931	3.34008	FALSE	0.42753	0.72833
dme-miR-9c-5p	UCUUUGGUAUUCUAGCUGUAGA	22	3902	2636	4260	4268	1220.66	1087.44	1149.46	1018.25	FALSE	0.014457	0.072784
tca-let-7-5p	UGAGGUAGUAGGUUGUAUAG	20	6453	6331	9024	9580	2018.69	2611.76	2434.92	2285.57	FALSE	0.35483	0.67279
tca-miR-1000-5p	AUAUUGUCCUGUCACAGC	18	101	54	102	128	31.5957	22.2769	27.5223	30.5378	FALSE	0.61838	0.80261
tca-miR-1175-3p	UGAGAUUCAACUCCUCCAUCUC	22	10	3	27	38	3.12829	1.2376	7.28532	9.06592	FALSE	0.0084993	0.051704
tca-miR-13a-3p	UAUCACAGCCACUUUGAUGAGC	22	301	214	274	319	94.1615	88.2824	73.9325	76.106	TRUE	0.0047091	0.033124
tca-miR-190-5p	AGAUAUGUUUGAUAUUCUUGG	21	2920	1714	3944	4066	913.461	707.085	1064.2	970.054	FALSE	0.55961	0.77609
tca-miR-263b-5p	CUUGGCACUGGAAGAAUUCAC	21	8	2	3	3	2.50263	0.82507	0.80948	0.715731	NA	0.21332	NA
tca-miR-281-3p	UGUCAUGGAGUUGCUCUCUUU	21	1059	758	1153	1286	331.286	312.701	311.11	306.81	FALSE	0.040513	0.13443
tca-miR-305-5p	AUUGUACUUCAUCAGGUGCUC	21	1123	565	1998	2494	351.307	233.082	539.114	595.011	TRUE	0.00064057	0.0071941
tca-miR-31-5p	AGGCAAGAUGUCGGCAUAGCU	21	1	4	4	6	0.312829	1.65014	1.07931	1.43146	NA	0.91336	NA
tca-miR-316-5p	UGUCUUUUUCCGCUUUGCUGC	21	1	1	2	0	0.312829	0.412535	0.539654	0	NA	0.74515	NA
tca-miR-34-5p	UGGCAGUGUGGUUAGCUGGU	20	3977	2897	6956	7267	1244.12	1195.11	1876.92	1733.74	FALSE	0.039072	0.13443
tca-miR-71-3p	UCUCACUACCUUGUCUUUCAUG	22	1656	965	1700	1937	518.045	398.096	458.706	462.124	FALSE	0.11158	0.29155
tca-miR-71-5p	UGAAAGACAUGGGUAGUGAGAU	22	2227	2091	3042	3449	696.67	862.61	820.813	822.852	FALSE	0.43899	0.72833
tca-miR-750-3p	CCAGAUCUAACUCUUCCAUAUGACG	25	18	17	31	20	5.63092	7.01309	8.36463	4.77154	FALSE	0.70857	0.8317
tca-miR-87b-3p	GUGAGCAAAGAUUCAGGUGUGUUG	24	0	0	0	1	0	0	0	0.238577	NA	0.61642	NA
tca-miR-929-5p	AAUUGACUCUAGUAGGGAGUC	21	477	327	542	604	149.219	134.899	146.246	144.1	FALSE	0.17177	0.38581
tca-miR-92a-3p	AUUGCACUAGUCCCGGCCUA	20	4	3	8	6	1.25132	1.2376	2.15861	1.43146	NA	0.77331	NA
tca-miR-92b-3p	AUUGCACUUGUCCCGGCCUG	20	2	1	0	3	0.625658	0.412535	0	0.715731	NA	0.70333	NA
tca-miR-993-5p	UACCCUGUAGAUCCGGGCUU	20	575	305	1321	1587	179.877	125.823	356.441	378.622	TRUE	7.28e-08	3.54e-06
tca-miR-9a-5p	UCUUUGGUUAUCUAGCUGUAU	21	4	13	4	14	1.25132	5.36295	1.07931	3.34008	FALSE	0.42753	0.72833
