# Supplementary material for: Genome-Wide Profiling of Cardinium-Responsive MicroRNAs in the Exotic Whitefly, Bemisia tabaci (Gennadius) Biotype Q
Source: Front Physiol. 2018 Nov 12;9:1580. doi: 10.3389/fphys.2018.01580 (PMC6241202; doi:10.3389/fphys.2018.01580)
Supplement: Supplementary file 5 [file Table_5.XLSX]

## Sheet: Sheet1
Table S5 The most enriched pathways that was identified for target genes
Term	Database	ID	Input number	Background number	P-Value	Corrected P-Value	Input	Hyperlink
Biosynthesis of amino acids	KEGG PATHWAY	api01230	80	84	0.0865427	1	BTA000645.1|BTA023358.1|BTA013206.1|BTA028294.1|BTA006898.1|BTA023582.1|BTA010921.1|BTA000670.1|BTA024519.3|BTA019659.1|BTA002356.3|BTA008596.1|BTA025864.1|BTA027230.3|BTA028591.1|BTA024389.2|BTA012643.1|BTA017182.1|BTA017259.1|BTA022267.1|BTA022324.1|BTA022284.1|BTA018016.1|BTA023383.1|BTA018017.1|BTA008479.1|BTA018806.1|BTA014319.1|BTA007374.1|BTA027768.1|BTA001855.1|BTA016733.1|BTA008322.1|BTA…	http://www.genome.jp/kegg-bin/show_pathway?api01230/api:100160139%09red/api:100167377%09red/api:100163589%09red/api:100167046%09red/api:100169122%09red/api:100169008%09red/api:100158883%09red/api:100167587%09red/api:100162475%09red/api:100166128%09red/api:100164899%09red/api:100159560%09red/api:100169089%09red/api:100165735%09red/api:100167414%09red/api:100167396%09red/api:100169442%09red/api:100…
Glycolysis / Gluconeogenesis	KEGG PATHWAY	api00010	51	51	0.0997699	1	BTA004821.1|BTA012207.1|BTA002216.1|BTA000264.1|BTA017248.1|BTA028539.1|BTA011219.1|BTA018111.1|BTA022589.4|BTA025984.1|BTA021411.1|BTA018308.1|BTA003574.1|BTA026285.1|BTA018691.1|BTA014801.1|BTA018016.1|BTA026478.2|BTA018017.1|BTA001483.1|BTA003667.1|BTA000518.1|BTA006073.1|BTA027871.1|BTA001492.1|BTA025284.1|BTA010938.1|BTA004854.1|BTA023498.1|BTA018172.1|BTA017789.1|BTA027167.1|BTA013295.1|BTA…	http://www.genome.jp/kegg-bin/show_pathway?api00010/api:100167278%09red/api:100161161%09red/api:100163785%09red/api:100167046%09red/api:100169122%09red/api:100167586%09red/api:100166128%09red/api:100164251%09red/api:100163975%09red/api:100162498%09red/api:100159683%09red/api:100165804%09red/api:100159252%09red/api:100159019%09red/api:100162800%09red/api:100160700%09red/api:100158700%09red/api:100…
Inositol phosphate metabolism	KEGG PATHWAY	api00562	41	41	0.129621	1	BTA020621.1|BTA007359.1|BTA026169.1|BTA013934.1|BTA028719.1|BTA001431.1|BTA021527.1|BTA013527.1|BTA009410.1|BTA003896.1|BTA014294.1|BTA010663.1|BTA017819.1|BTA010984.1|BTA018509.1|BTA023611.1|BTA026134.1|BTA025284.1|BTA010982.1|BTA022344.2|BTA010821.1|BTA004446.1|BTA028776.4|BTA007172.1|BTA012792.1|BTA018503.1|BTA025857.1|BTA009731.1|BTA021591.1|BTA005343.1|BTA014356.1|BTA007227.1|BTA018529.1|BTA…	http://www.genome.jp/kegg-bin/show_pathway?api00562/api:100166756%09red/api:100162131%09red/api:100161846%09red/api:100166969%09red/api:100162014%09red/api:100167842%09red/api:100164484%09red/api:100163132%09red/api:100164481%09red/api:100160780%09red/api:100165142%09red/api:100160684%09red/api:100167959%09red/api:100165804%09red/api:100165797%09red/api:100159919%09red/api:100162683%09red/api:100…
Ascorbate and aldarate metabolism	KEGG PATHWAY	api00053	63	67	0.131344	1	BTA013753.1|BTA011175.1|BTA029104.1|BTA009543.1|BTA017248.1|BTA020649.1|BTA027171.1|BTA003021.1|BTA020712.1|BTA000549.1|BTA011174.1|BTA018877.1|BTA019482.1|BTA003547.1|BTA025984.1|BTA025529.1|BTA018308.1|BTA018691.1|BTA016527.1|BTA003574.1|BTA008549.1|BTA013507.1|BTA013276.1|BTA009524.1|BTA026855.1|BTA006964.1|BTA020866.1|BTA030059.1|BTA002147.1|BTA030101.1|BTA002146.1|BTA006437.1|BTA014782.1|BTA…	http://www.genome.jp/kegg-bin/show_pathway?api00053/api:100160142%09red/api:100162800%09red/api:100160721%09red/api:100161224%09red/api:100159463%09red/api:100161787%09red/api:100169093%09red/api:100168108%09red/api:100166877%09red/api:100168022%09red/api:100169551%09red/api:100168209%09red/api:100163870%09red/api:100573863%09red/api:100159691%09red/api:100160380%09red/api:100169323%09red/api:100…
Metabolic pathways	KEGG PATHWAY	api01100	812	1019	0.152521	1	BTA012207.1|BTA013834.1|BTA006898.1|BTA005726.1|BTA016536.1|BTA024597.1|BTA022320.1|BTA024929.1|BTA022034.2|BTA023708.1|BTA016431.1|BTA003574.1|BTA019002.1|BTA018688.1|BTA000559.1|BTA001483.1|BTA020866.1|BTA026174.1|BTA030101.1|BTA003084.1|BTA016530.1|BTA014926.1|BTA009487.1|BTA025284.1|BTA003409.1|BTA014801.1|BTA016192.1|BTA024082.1|BTA004411.1|BTA023257.1|BTA030128.1|BTA019348.1|BTA002712.1|BTA…	http://www.genome.jp/kegg-bin/show_pathway?api01100/api:103310425%09red/api:100158798%09red/api:100160080%09red/api:100162592%09red/api:100165561%09red/api:100168099%09red/api:100164481%09red/api:100159050%09red/api:100571805%09red/api:100168658%09red/api:100159884%09red/api:100163870%09red/api:100160406%09red/api:100165961%09red/api:100165804%09red/api:100160142%09red/api:100159628%09red/api:100…
Carbon metabolism	KEGG PATHWAY	api01200	98	111	0.157171	1	BTA012207.1|BTA000264.1|BTA006898.1|BTA002126.1|BTA003357.1|BTA027788.1|BTA012643.1|BTA018017.1|BTA001483.1|BTA013206.1|BTA016733.1|BTA001492.1|BTA025284.1|BTA022284.1|BTA019348.1|BTA023445.1|BTA026870.1|BTA012645.1|BTA020759.1|BTA024086.1|BTA027922.1|BTA010921.1|BTA027785.1|BTA023739.1|BTA018713.1|BTA000645.1|BTA028539.1|BTA013293.1|BTA021300.1|BTA016327.1|BTA018016.1|BTA004830.1|BTA001934.1|BTA…	http://www.genome.jp/kegg-bin/show_pathway?api01200/api:100167278%09red/api:100161161%09red/api:100162752%09red/api:100163589%09red/api:100163785%09red/api:100163010%09red/api:100167046%09red/api:100169122%09red/api:100162363%09red/api:100169008%09red/api:100165657%09red/api:100165735%09red/api:100162475%09red/api:100166128%09red/api:100164251%09red/api:100165582%09red/api:100168560%09red/api:100…
Citrate cycle (TCA cycle)	KEGG PATHWAY	api00020	36	37	0.175142	1	BTA000645.1|BTA004821.1|BTA027788.1|BTA006898.1|BTA028539.1|BTA024970.1|BTA028744.1|BTA008596.1|BTA027785.1|BTA021411.1|BTA003667.1|BTA013206.1|BTA022918.1|BTA001855.1|BTA017031.1|BTA006073.1|BTA004830.1|BTA001934.1|BTA014711.1|BTA022284.1|BTA022287.1|BTA013767.1|BTA014840.1|BTA026118.1|BTA023455.1|BTA002712.1|BTA009862.1|BTA019348.1|BTA018772.1|BTA015442.1|BTA027922.1|BTA022908.1|BTA026870.1|BTA…	http://www.genome.jp/kegg-bin/show_pathway?api00020/api:100167278%09red/api:100162429%09red/api:100159933%09red/api:100145825%09red/api:100166380%09red/api:100167396%09red/api:100169442%09red/api:100161204%09red/api:100167586%09red/api:100168943%09red/api:100162792%09red/api:100166540%09red/api:100168068%09red/api:100162363%09red/api:100160700%09red/api:100168560%09red/api:100165099%09red/api:100…
Hippo signaling pathway - fly	KEGG PATHWAY	api04391	55	60	0.182744	1	BTA016220.1|BTA026314.1|BTA001945.1|BTA016919.1|BTA022925.3|BTA015386.1|BTA024259.1|BTA022560.1|BTA012640.1|BTA025046.1|BTA024596.1|BTA009561.1|BTA006046.1|BTA002544.1|BTA024233.1|BTA021030.1|BTA012185.1|BTA021011.1|BTA022646.1|BTA028880.1|BTA019443.1|BTA016252.1|BTA029130.1|BTA001320.1|BTA010978.1|BTA002679.1|BTA020238.1|BTA018508.1|BTA001350.1|BTA017858.1|BTA024234.1|BTA010195.2|BTA003156.1|BTA…	http://www.genome.jp/kegg-bin/show_pathway?api04391/api:100160959%09red/api:100161283%09red/api:100165785%09red/api:100167601%09red/api:100162071%09red/api:100168569%09red/api:100167170%09red/api:100167980%09red/api:103309043%09red/api:100165348%09red/api:100160742%09red/api:100160461%09red/api:100169272%09red/api:100163623%09red/api:100160350%09red/api:100168313%09red/api:100165518%09red/api:100…
Porphyrin and chlorophyll metabolism	KEGG PATHWAY	api00860	69	77	0.182812	1	BTA013753.1|BTA011175.1|BTA000013.1|BTA009543.1|BTA013507.1|BTA020649.1|BTA027171.1|BTA003021.1|BTA008549.1|BTA020889.1|BTA011174.1|BTA027928.1|BTA018877.1|BTA018685.1|BTA019482.1|BTA003547.1|BTA006330.1|BTA022433.1|BTA025529.1|BTA007218.1|BTA016527.1|BTA022396.1|BTA027880.1|BTA023382.1|BTA013276.1|BTA009524.1|BTA026855.1|BTA006964.1|BTA000019.1|BTA027507.1|BTA002147.1|BTA030101.1|BTA027881.1|BTA…	http://www.genome.jp/kegg-bin/show_pathway?api00860/api:100162932%09red/api:100159925%09red/api:100160677%09red/api:100160380%09red/api:100168108%09red/api:100167867%09red/api:100168441%09red/api:100162545%09red/api:100163870%09red/api:100165680%09red/api:100160142%09red/api:100167128%09red/api:100160721%09red/api:100161787%09red/api:100159870%09red/api:100159580%09red/api:100159463%09red/api:100…
Cysteine and methionine metabolism	KEGG PATHWAY	api00270	34	36	0.216302	1	BTA023358.1|BTA014802.1|BTA018772.1|BTA019659.1|BTA027230.3|BTA028591.1|BTA024495.1|BTA000505.1|BTA025213.1|BTA007376.1|BTA023383.1|BTA014933.1|BTA018806.1|BTA022591.1|BTA022267.1|BTA014926.1|BTA007374.1|BTA027768.1|BTA021924.1|BTA008322.1|BTA020783.1|BTA022212.1|BTA026133.1|BTA014928.1|BTA019348.1|BTA003573.1|BTA028774.1|BTA019494.1|BTA023647.1|BTA024335.1|BTA004448.1|BTA019045.1|BTA027848.1|BTA…	http://www.genome.jp/kegg-bin/show_pathway?api00270/api:100159560%09red/api:100163548%09red/api:100163756%09red/api:100145825%09red/api:100168557%09red/api:100165255%09red/api:100166082%09red/api:100168016%09red/api:100169241%09red/api:100159972%09red/api:100166111%09red/api:100144899%09red/api:100162779%09red/api:100166473%09red/api:100164058%09red/api:100159884%09red/api:100165102%09red/api:103…
Pentose and glucuronate interconversions	KEGG PATHWAY	api00040	74	85	0.221214	1	BTA013753.1|BTA011175.1|BTA014798.1|BTA029104.1|BTA009543.1|BTA017248.1|BTA020649.1|BTA027171.1|BTA003021.1|BTA020712.1|BTA020889.1|BTA011174.1|BTA018877.1|BTA019482.1|BTA003547.1|BTA003577.1|BTA025984.1|BTA025529.1|BTA000749.1|BTA018691.1|BTA016527.1|BTA003574.1|BTA008549.1|BTA013507.1|BTA013276.1|BTA009524.1|BTA026855.1|BTA006964.1|BTA018116.1|BTA004709.1|BTA030059.1|BTA002147.1|BTA030101.1|BTA…	http://www.genome.jp/kegg-bin/show_pathway?api00040/api:100164695%09red/api:100160380%09red/api:100169323%09red/api:100166877%09red/api:100159783%09red/api:100163870%09red/api:100160142%09red/api:100162800%09red/api:100160720%09red/api:100160721%09red/api:100161787%09red/api:100162948%09red/api:100159580%09red/api:100159463%09red/api:100573863%09red/api:100161224%09red/api:100168343%09red/api:100…
Phosphatidylinositol signaling system	KEGG PATHWAY	api04070	41	45	0.233643	1	BTA020621.1|BTA010663.1|BTA013934.1|BTA002363.1|BTA028719.1|BTA001431.1|BTA021527.1|BTA013527.1|BTA009410.1|BTA028776.4|BTA014294.1|BTA022344.2|BTA017819.1|BTA002468.1|BTA020228.1|BTA013675.1|BTA010984.1|BTA007227.1|BTA018509.1|BTA005343.1|BTA003896.1|BTA023611.1|BTA001825.1|BTA010821.1|BTA007172.1|BTA012792.1|BTA025058.1|BTA018503.1|BTA025857.1|BTA021591.1|BTA026169.1|BTA010982.1|BTA018529.1|BTA…	http://www.genome.jp/kegg-bin/show_pathway?api04070/api:100166756%09red/api:100162131%09red/api:100161846%09red/api:100166969%09red/api:100163059%09red/api:100167842%09red/api:100164484%09red/api:100163132%09red/api:100164481%09red/api:100160780%09red/api:100160876%09red/api:100160684%09red/api:100163089%09red/api:100168206%09red/api:100165797%09red/api:100159919%09red/api:100166369%09red/api:100…
Drug metabolism - other enzymes	KEGG PATHWAY	api00983	66	76	0.241443	1	BTA013753.1|BTA011175.1|BTA016010.1|BTA009543.1|BTA013507.1|BTA020649.1|BTA027171.1|BTA003021.1|BTA008549.1|BTA020889.1|BTA011174.1|BTA018877.1|BTA027846.1|BTA019482.1|BTA003547.1|BTA022433.1|BTA025529.1|BTA023379.1|BTA016527.1|BTA022396.1|BTA013258.1|BTA002491.1|BTA026855.1|BTA006964.1|BTA001710.1|BTA020866.1|BTA027507.1|BTA002147.1|BTA030101.1|BTA002146.1|BTA006437.1|BTA014782.1|BTA013147.1|BTA…	http://www.genome.jp/kegg-bin/show_pathway?api00983/api:100163680%09red/api:100160380%09red/api:100168108%09red/api:100168402%09red/api:100163870%09red/api:100159580%09red/api:100160142%09red/api:100160721%09red/api:100161787%09red/api:100166032%09red/api:100162330%09red/api:100159463%09red/api:100573863%09red/api:100162541%09red/api:100161224%09red/api:100169249%09red/api:100168343%09red/api:100…
Glycerophospholipid metabolism	KEGG PATHWAY	api00564	44	49	0.24388	1	BTA011509.1|BTA026174.1|BTA029065.1|BTA029362.1|BTA014224.1|BTA002363.1|BTA000086.1|BTA010397.1|BTA016958.3|BTA011249.1|BTA015331.1|BTA029124.1|BTA019002.1|BTA001291.1|BTA002468.1|BTA029900.1|BTA016540.1|BTA011510.1|BTA006447.2|BTA028184.1|BTA020228.1|BTA014710.1|BTA020309.1|BTA009224.1|BTA000367.1|BTA010982.1|BTA007226.1|BTA022930.1|BTA012179.1|BTA019158.1|BTA021302.1|BTA019954.1|BTA000107.1|BTA…	http://www.genome.jp/kegg-bin/show_pathway?api00564/api:100569429%09red/api:100163322%09red/api:100160658%09red/api:100166369%09red/api:100164748%09red/api:100165269%09red/api:100168710%09red/api:100168865%09red/api:100167700%09red/api:100163059%09red/api:100160383%09red/api:100165481%09red/api:100164923%09red/api:100169605%09red/api:100166182%09red/api:100162988%09red/api:100163089%09red/api:100…
Starch and sucrose metabolism	KEGG PATHWAY	api00500	82	98	0.287831	1	BTA013753.1|BTA021525.1|BTA002216.1|BTA005230.1|BTA025455.1|BTA007596.1|BTA020649.1|BTA027171.1|BTA003021.1|BTA020712.1|BTA020889.1|BTA011219.1|BTA009430.1|BTA018877.1|BTA019482.1|BTA003547.1|BTA020866.1|BTA022433.1|BTA025529.1|BTA000749.1|BTA016527.1|BTA022396.1|BTA008549.1|BTA013507.1|BTA013276.1|BTA009524.1|BTA026855.1|BTA006964.1|BTA026893.1|BTA004709.1|BTA030059.1|BTA002147.1|BTA030101.1|BTA…	http://www.genome.jp/kegg-bin/show_pathway?api00500/api:100161043%09red/api:100166104%09red/api:100159778%09red/api:100161161%09red/api:100160380%09red/api:100168108%09red/api:100163975%09red/api:100159564%09red/api:100163830%09red/api:100166877%09red/api:100163870%09red/api:100158990%09red/api:100158991%09red/api:100160142%09red/api:100160720%09red/api:100160721%09red/api:100161787%09red/api:100…
Glyoxylate and dicarboxylate metabolism	KEGG PATHWAY	api00630	29	32	0.289589	1	BTA000645.1|BTA018772.1|BTA004863.1|BTA024389.2|BTA023533.1|BTA021614.1|BTA008113.1|BTA010367.1|BTA020761.1|BTA018445.1|BTA016733.1|BTA001934.1|BTA008897.1|BTA001862.1|BTA018293.1|BTA001758.2|BTA022287.1|BTA029701.1|BTA019348.1|BTA026870.1|BTA007168.1|BTA029066.1|BTA015769.2|BTA003956.1|BTA024280.2|BTA007209.1|BTA014846.1|BTA010256.1|BTA002356.3	http://www.genome.jp/kegg-bin/show_pathway?api00630/api:100169052%09red/api:100160139%09red/api:100159628%09red/api:100168515%09red/api:100145825%09red/api:100167150%09red/api:100169442%09red/api:100162752%09red/api:100570569%09red/api:100167268%09red/api:100167414%09red/api:100165616%09red/api:100159682%09red/api:100572435%09red/api:100162475%09red/api:100160394%09red
Biosynthesis of unsaturated fatty acids	KEGG PATHWAY	api01040	18	19	0.307013	1	BTA016434.1|BTA023269.1|BTA012509.1|BTA021081.1|BTA025869.1|BTA016433.1|BTA022945.1|BTA009633.1|BTA000644.1|BTA006020.1|BTA024711.1|BTA000363.1|BTA003255.1|BTA002302.1|BTA004693.2|BTA013281.1|BTA008381.1|BTA010513.1	http://www.genome.jp/kegg-bin/show_pathway?api01040/api:100160468%09red/api:100167470%09red/api:100145824%09red/api:100165504%09red/api:100159207%09red/api:100161238%09red/api:100168230%09red/api:100163509%09red/api:100165657%09red/api:100168607%09red
Nitrogen metabolism	KEGG PATHWAY	api00910	12	12	0.319361	1	BTA026804.1|BTA017833.1|BTA008479.1|BTA015064.1|BTA006928.1|BTA026803.1|BTA024389.2|BTA003847.2|BTA002356.3|BTA022405.1|BTA008480.1|BTA027797.1	http://www.genome.jp/kegg-bin/show_pathway?api00910/api:100160139%09red/api:100169613%09red/api:100161162%09red/api:100165346%09red/api:100158883%09red/api:100574112%09red
Base excision repair	KEGG PATHWAY	api03410	21	23	0.32457	1	BTA020870.1|BTA019911.1|BTA012353.1|BTA017740.1|BTA013613.1|BTA010965.2|BTA025003.1|BTA017613.1;support_id=CUFF75.79.1|BTA027239.1|BTA017725.1|BTA027891.1|BTA018447.1|BTA028711.1|BTA015857.1|BTA008454.1|BTA013645.1|BTA010523.1|BTA010452.1|BTA024474.1|BTA028310.1|BTA011659.1	http://www.genome.jp/kegg-bin/show_pathway?api03410/api:100159771%09red/api:100158862%09red/api:100569393%09red/api:100160968%09red/api:100165409%09red/api:100167056%09red/api:100164832%09red/api:100160653%09red/api:100164975%09red/api:100166046%09red/api:100167132%09red/api:100168095%09red/api:100167979%09red/api:100164071%09red/api:100166716%09red
Glycosaminoglycan biosynthesis - heparan sulfate / heparin	KEGG PATHWAY	api00534	13	14	0.371291	1	BTA029705.1|BTA004525.1|BTA012603.1|BTA007557.1|BTA020426.1|BTA017641.1|BTA001745.1|BTA019236.1|BTA021897.1|BTA017215.1|BTA000319.1|BTA018495.1|BTA015840.1	http://www.genome.jp/kegg-bin/show_pathway?api00534/api:100569336%09red/api:100163472%09red/api:100168819%09red/api:100168021%09red/api:100574538%09red/api:100164972%09red/api:100159143%09red/api:100167795%09red
Retinol metabolism	KEGG PATHWAY	api00830	50	61	0.384309	1	BTA013753.1|BTA011175.1|BTA005230.1|BTA009543.1|BTA013507.1|BTA020649.1|BTA027171.1|BTA003021.1|BTA008549.1|BTA011174.1|BTA018877.1|BTA019482.1|BTA003547.1|BTA025529.1|BTA022299.1|BTA016527.1|BTA022396.1|BTA013276.1|BTA009524.1|BTA012207.1|BTA026855.1|BTA006964.1|BTA020866.1|BTA027507.1|BTA002147.1|BTA030101.1|BTA002146.1|BTA006437.1|BTA014782.1|BTA004020.1|BTA010230.1|BTA003548.1|BTA001895.1|BTA…	http://www.genome.jp/kegg-bin/show_pathway?api00830/api:100160142%09red/api:100169323%09red/api:100160721%09red/api:100161224%09red/api:100159463%09red/api:100161787%09red/api:100164837%09red/api:100159691%09red/api:100168108%09red/api:100169551%09red/api:100160380%09red/api:100163870%09red/api:100573863%09red/api:100164938%09red/api:100168022%09red/api:100159580%09red
Ether lipid metabolism	KEGG PATHWAY	api00565	12	13	0.387086	1	BTA016192.1|BTA011509.1|BTA019158.1|BTA029900.1|BTA016540.1|BTA016086.1|BTA011510.1|BTA015768.1|BTA016958.3|BTA011249.1|BTA001319.1|BTA016738.2	http://www.genome.jp/kegg-bin/show_pathway?api00565/api:100569970%09red/api:100169605%09red/api:100160976%09red/api:100164748%09red/api:100164616%09red/api:100569429%09red/api:100168099%09red/api:100160230%09red
Other types of O-glycan biosynthesis	KEGG PATHWAY	api00514	16	18	0.388227	1	BTA023480.1|BTA029413.1|BTA011916.2|BTA029630.1|BTA011631.2|BTA001006.1|BTA018088.1|BTA011633.1|BTA000986.1|BTA017110.1|BTA000781.3|BTA000810.1|BTA023775.1|BTA000494.1|BTA012785.1|BTA020226.1	http://www.genome.jp/kegg-bin/show_pathway?api00514/api:100160830%09red/api:103309794%09red/api:100163639%09red/api:100163033%09red/api:100160782%09red/api:100167491%09red/api:100165765%09red/api:100167230%09red/api:100169478%09red/api:100164627%09red/api:100158896%09red
RNA degradation	KEGG PATHWAY	api03018	55	68	0.403116	1	BTA021671.1|BTA015798.1|BTA012466.2|BTA007021.1|BTA019747.1|BTA010318.1|BTA000747.1|BTA022242.1|BTA002494.1|BTA009532.1|BTA018507.1|BTA015803.1|BTA009533.1|BTA018770.1|BTA028163.1|BTA027391.1|BTA013676.1|BTA010796.1|BTA019159.1|BTA020624.1|BTA009030.2|BTA001074.1|BTA017726.1|BTA027503.1|BTA001845.1|BTA017547.1|BTA007667.1|BTA009042.1|BTA000308.1|BTA026796.1|BTA013863.1|BTA017372.1|BTA008360.1|BTA…	http://www.genome.jp/kegg-bin/show_pathway?api03018/api:100163158%09red/api:100167445%09red/api:100162773%09red/api:100161419%09red/api:100159736%09red/api:100164273%09red/api:100168159%09red/api:100167983%09red/api:100167232%09red/api:100164920%09red/api:100165831%09red/api:100162344%09red/api:100167827%09red/api:100166108%09red/api:100169585%09red/api:100165586%09red/api:100169254%09red/api:100…
Fructose and mannose metabolism	KEGG PATHWAY	api00051	21	25	0.425209	1	BTA014205.1|BTA014798.1|BTA029369.1|BTA000343.1|BTA025310.1|BTA021134.1|BTA023498.1|BTA017107.1|BTA010943.1|BTA008055.1|BTA000556.1|BTA001310.1|BTA003577.1|BTA021135.1|BTA025284.1|BTA026738.1|BTA010938.1|BTA020054.1|BTA003657.1|BTA011358.1|BTA028248.1	http://www.genome.jp/kegg-bin/show_pathway?api00051/api:100163729%09red/api:100168839%09red/api:100162819%09red/api:100164695%09red/api:100164437%09red/api:100158749%09red/api:100570401%09red/api:100166652%09red/api:100158700%09red/api:100164461%09red/api:100159683%09red/api:100165804%09red/api:100159783%09red/api:100166128%09red
Fatty acid elongation	KEGG PATHWAY	api00062	17	20	0.430901	1	BTA009431.1|BTA005226.1|BTA012257.4|BTA022245.1|BTA000385.1|BTA022539.1|BTA007199.1|BTA027053.1|BTA021906.3|BTA012509.1|BTA000644.1|BTA013859.1|BTA004693.2|BTA013281.1|BTA006589.1|BTA015594.1|BTA000386.1	http://www.genome.jp/kegg-bin/show_pathway?api00062/api:100160468%09red/api:100167470%09red/api:100159788%09red/api:100169569%09red/api:100164869%09red/api:100574502%09red/api:100163656%09red/api:100165657%09red/api:100167580%09red/api:100571500%09red/api:100571105%09red
Folate biosynthesis	KEGG PATHWAY	api00790	16	19	0.447128	1	BTA022091.1|BTA014495.1|BTA006612.1|BTA018409.1|BTA003345.1|BTA019417.1|BTA024811.1|BTA019715.1|BTA018439.1|BTA004820.1|BTA014648.1|BTA020788.1|BTA003226.1|BTA011865.1|BTA017254.1|BTA027509.1	http://www.genome.jp/kegg-bin/show_pathway?api00790/api:100570241%09red/api:100165501%09red/api:100167076%09red/api:100167343%09red/api:100161443%09red/api:100164133%09red/api:100165053%09red
Lysine degradation	KEGG PATHWAY	api00310	49	62	0.459353	1	BTA029104.1|BTA017248.1|BTA000644.1|BTA000999.1|BTA006519.1|BTA025984.1|BTA018308.1|BTA018691.1|BTA000810.1|BTA003574.1|BTA024059.1|BTA001006.1|BTA029544.1|BTA012787.1|BTA001989.1|BTA012257.4|BTA010367.1|BTA022918.1|BTA027870.1|BTA027871.1|BTA001112.1|BTA028659.1|BTA014801.1|BTA001585.1|BTA024471.1|BTA027626.1|BTA012901.2|BTA017789.1|BTA020083.1|BTA027260.1|BTA013419.1|BTA010480.1|BTA002103.1|BTA…	http://www.genome.jp/kegg-bin/show_pathway?api00310/api:100165448%09red/api:100569638%09red/api:100166221%09red/api:100162752%09red/api:100161826%09red/api:100160754%09red/api:100167230%09red/api:100165657%09red/api:100568468%09red/api:100169569%09red/api:100571907%09red/api:100159504%09red/api:100159159%09red/api:100158896%09red/api:100159019%09red/api:100162800%09red/api:100163339%09red/api:100…
Phagosome	KEGG PATHWAY	api04145	55	70	0.465482	1	BTA013524.1|BTA001148.1|BTA016919.1|BTA013968.1|BTA005660.2|BTA015367.1|BTA027422.1|BTA028059.1|BTA005593.1|BTA000474.1|BTA008317.1|BTA006365.1|BTA025850.1|BTA024822.1|BTA029454.2|BTA005026.1|BTA018475.1|BTA029078.1|BTA016673.1|BTA015243.1|BTA016982.1|BTA005343.1|BTA008481.1|BTA004967.1|BTA020899.2|BTA005735.1|BTA016718.1|BTA013211.3|BTA016717.1|BTA018208.1;support_id=CUFF76.411.2|BTA024806.1|BTA…	http://www.genome.jp/kegg-bin/show_pathway?api04145/api:100168802%09red/api:100161846%09red/api:100165919%09red/api:103309556%09red/api:100166620%09red/api:100165322%09red/api:100169603%09red/api:100161987%09red/api:100572714%09red/api:100163937%09red/api:100166586%09red/api:100162391%09red/api:100166930%09red/api:100166071%09red/api:100161058%09red/api:100168858%09red/api:100160179%09red/api:100…
2-Oxocarboxylic acid metabolism	KEGG PATHWAY	api01210	20	25	0.492006	1	BTA000645.1|BTA014802.1|BTA002712.1|BTA022284.1|BTA022329.1|BTA019188.1|BTA007374.1|BTA022287.1|BTA013206.1|BTA020346.1|BTA014840.1|BTA008596.1|BTA027260.1|BTA028294.1|BTA026870.1|BTA026974.1|BTA001855.1|BTA001934.1|BTA003573.1|BTA007376.1	http://www.genome.jp/kegg-bin/show_pathway?api01210/api:100169089%09red/api:100144899%09red/api:100159933%09red/api:100164899%09red/api:100569638%09red/api:100167396%09red/api:100169442%09red/api:100165255%09red/api:100161204%09red/api:100167414%09red/api:100162792%09red/api:100167587%09red/api:100162475%09red
Non-homologous end-joining	KEGG PATHWAY	api03450	9	11	0.522264	1	BTA007644.1|BTA012948.2|BTA029796.1|BTA005585.1|BTA000767.2|BTA027239.1|BTA000241.1|BTA023707.1|BTA010448.1	http://www.genome.jp/kegg-bin/show_pathway?api03450/api:103309065%09red/api:100169309%09red/api:100160968%09red/api:100164634%09red/api:100164462%09red/api:100160241%09red/api:100570557%09red
FoxO signaling pathway	KEGG PATHWAY	api04068	46	60	0.524145	1	BTA002313.1|BTA025921.1|BTA015213.2|BTA022925.3|BTA029363.1|BTA027637.3|BTA019284.1|BTA001691.1|BTA005957.1|BTA011438.1|BTA013529.1|BTA022143.1|BTA005707.1|BTA004203.1|BTA005706.1|BTA018445.1|BTA005732.1|BTA018509.1|BTA001825.1|BTA012001.1|BTA001462.1|BTA028183.1|BTA018293.1|BTA028982.1|BTA018487.1|BTA024980.1|BTA015449.1|BTA014841.1|BTA029701.1|BTA003292.1|BTA000421.1|BTA029249.1|BTA018529.1|BTA…	http://www.genome.jp/kegg-bin/show_pathway?api04068/api:100164663%09red/api:103309639%09red/api:100160970%09red/api:100159966%09red/api:100160499%09red/api:100163173%09red/api:100162614%09red/api:100164536%09red/api:100169066%09red/api:100161230%09red/api:100162579%09red/api:100162414%09red/api:100161609%09red/api:100167029%09red/api:100159682%09red/api:100160700%09red/api:100164283%09red/api:100…
ABC transporters	KEGG PATHWAY	api02010	23	30	0.543379	1	BTA017043.1|BTA017038.1|BTA028971.1|BTA026748.1|BTA009376.1|BTA000641.1|BTA001288.1|BTA022410.1|BTA008196.1|BTA004618.1|BTA027605.1|BTA003223.3|BTA022388.1|BTA017051.1|BTA020211.1|BTA027827.1|BTA001304.1|BTA022409.1|BTA009375.1|BTA000311.1|BTA008004.1|BTA026695.3|BTA003232.1	http://www.genome.jp/kegg-bin/show_pathway?api02010/api:100169053%09red/api:100164438%09red/api:100164914%09red/api:100165910%09red/api:100159790%09red/api:100164310%09red/api:100167620%09red/api:100165090%09red/api:100168860%09red/api:100162605%09red/api:100168916%09red/api:100167764%09red
Homologous recombination	KEGG PATHWAY	api03440	27	36	0.57243	1	BTA019380.1|BTA013426.1|BTA002917.1|BTA019084.1|BTA008454.1|BTA020864.1|BTA006516.1|BTA001470.1|BTA002995.1|BTA023707.1|BTA026192.1|BTA028770.1|BTA012758.1|BTA001704.1|BTA012006.1|BTA004965.1|BTA026466.1|BTA001698.1|BTA024474.1|BTA016962.1|BTA010448.1|BTA007891.1|BTA005498.1|BTA003343.1|BTA002910.1|BTA014697.1|BTA002901.1	http://www.genome.jp/kegg-bin/show_pathway?api03440/api:100159771%09red/api:100169309%09red/api:100161417%09red/api:100162432%09red/api:100165064%09red/api:100164634%09red/api:100159722%09red/api:100574210%09red/api:100164832%09red/api:100160398%09red/api:100167715%09red/api:100169505%09red/api:100168169%09red/api:100164084%09red/api:100165189%09red/api:100166310%09red/api:100575846%09red
Endocytosis	KEGG PATHWAY	api04144	77	103	0.57832	1	BTA010529.1|BTA011400.1|BTA015242.1|BTA002764.1|BTA009324.1|BTA007192.1|BTA026262.1|BTA007223.1|BTA027176.1|BTA015449.1|BTA027350.1|BTA003669.1|BTA029424.1|BTA007929.1|BTA024233.1|BTA026780.1|BTA020555.1|BTA016422.1|BTA013529.1|BTA022344.2|BTA024902.1|BTA017901.1|BTA022722.1|BTA028880.1|BTA021101.1|BTA003886.2|BTA011529.1|BTA027180.3;support_id=CUFF112.6.1|BTA023674.1|BTA009202.1|BTA002261.4|BTA0…	http://www.genome.jp/kegg-bin/show_pathway?api04144/api:100160227%09red/api:100161284%09red/api:100166371%09red/api:100162129%09red/api:100160289%09red/api:103310972%09red/api:100167842%09red/api:100167004%09red/api:100163643%09red/api:100164536%09red/api:100159583%09red/api:100166992%09red/api:100165322%09red/api:100160443%09red/api:100162457%09red/api:100575739%09red/api:100166085%09red/api:100…
Phenylalanine, tyrosine and tryptophan biosynthesis	KEGG PATHWAY	api00400	4	5	0.597067	1	BTA014802.1|BTA003573.1|BTA007374.1|BTA007376.1	http://www.genome.jp/kegg-bin/show_pathway?api00400/api:100144899%09red/api:100165255%09red
MAPK signaling pathway - fly	KEGG PATHWAY	api04013	14	19	0.603373	1	BTA009423.1|BTA014695.1|BTA019284.1|BTA011527.1|BTA020961.1|BTA015824.1|BTA026985.1|BTA015349.1|BTA020269.1|BTA014344.1|BTA017618.1|BTA019709.1|BTA010635.1|BTA029801.1	http://www.genome.jp/kegg-bin/show_pathway?api04013/api:100169206%09red/api:100163524%09red/api:100162339%09red/api:100161230%09red/api:100167539%09red/api:100159396%09red/api:100160726%09red/api:100160287%09red
Circadian rhythm - fly	KEGG PATHWAY	api04711	6	8	0.61226	1	BTA003558.1|BTA019907.2|BTA019903.5|BTA003559.1|BTA010094.1|BTA000122.1	http://www.genome.jp/kegg-bin/show_pathway?api04711/api:100163752%09red/api:100328916%09red/api:100159318%09red
Peroxisome	KEGG PATHWAY	api04146	62	85	0.63354	1	BTA027034.1|BTA005362.1|BTA020767.1|BTA023269.1|BTA002127.1|BTA023533.1|BTA005557.1|BTA006020.1|BTA026326.1|BTA012736.1|BTA014274.1|BTA007838.1|BTA021514.1|BTA021308.1|BTA018445.1|BTA018876.1|BTA008897.1|BTA026748.1|BTA020276.1|BTA005973.1|BTA028188.1|BTA004579.1|BTA017125.1|BTA026861.1|BTA001855.1|BTA022299.1|BTA010605.1|BTA003255.1|BTA009120.1|BTA023202.1|BTA010255.1|BTA017211.1|BTA027388.3|BTA…	http://www.genome.jp/kegg-bin/show_pathway?api04146/api:100164663%09red/api:100167250%09red/api:100165444%09red/api:100160080%09red/api:100168092%09red/api:100168713%09red/api:100163509%09red/api:100166286%09red/api:100168099%09red/api:100162472%09red/api:100167764%09red/api:100571536%09red/api:100162795%09red/api:100162989%09red/api:100159207%09red/api:100160356%09red/api:100161454%09red/api:100…
Aminoacyl-tRNA biosynthesis	KEGG PATHWAY	api00970	47	65	0.642415	1	BTA001801.1|BTA027056.1|BTA019164.1|BTA023327.1|BTA029176.1|BTA011699.1|BTA025956.1|BTA022237.1|BTA025999.1|BTA029178.1|BTA005550.1|BTA011558.1|BTA023382.1|BTA027766.1|BTA013768.1|BTA004497.1|BTA005515.1|BTA003048.2|BTA025946.1|BTA013786.1|BTA006330.1|BTA021877.1|BTA004877.1|BTA015763.1|BTA001863.2|BTA026101.1|BTA029891.1|BTA022669.1|BTA005591.1|BTA026992.1|BTA026009.2|BTA029112.1|BTA029267.2|BTA…	http://www.genome.jp/kegg-bin/show_pathway?api00970/api:100162959%09red/api:100159925%09red/api:103310425%09red/api:100166148%09red/api:100166126%09red/api:100164270%09red/api:103310588%09red/api:100169621%09red/api:100165468%09red/api:100168993%09red/api:100160680%09red/api:100161706%09red/api:103308598%09red/api:100161540%09red/api:100164062%09red/api:100163590%09red/api:100167128%09red/api:100…
Nicotinate and nicotinamide metabolism	KEGG PATHWAY	api00760	12	17	0.648553	1	BTA003447.1|BTA015072.1|BTA023527.1|BTA001197.1|BTA020094.1|BTA025199.1|BTA014720.1|BTA028064.4|BTA001802.1|BTA020959.1|BTA020960.1|BTA002011.1	http://www.genome.jp/kegg-bin/show_pathway?api00760/api:100166892%09red/api:100163578%09red/api:100161212%09red/api:100569100%09red/api:100168929%09red/api:100159257%09red/api:100164528%09red/api:100165720%09red
Glycerolipid metabolism	KEGG PATHWAY	api00561	30	42	0.649516	1	BTA011509.1|BTA017248.1|BTA014224.1|BTA002363.1|BTA025984.1|BTA018308.1|BTA018691.1|BTA006148.1|BTA003574.1|BTA014801.1|BTA001291.1|BTA002468.1|BTA013675.1|BTA011510.1|BTA010943.1|BTA020228.1|BTA027871.1|BTA014881.1|BTA001112.1|BTA017789.1|BTA000107.1|BTA023211.1|BTA013419.1|BTA014876.1|BTA001464.1|BTA007209.1|BTA029104.1|BTA002060.1|BTA019432.1|BTA019827.1	http://www.genome.jp/kegg-bin/show_pathway?api00561/api:100162800%09red/api:100164331%09red/api:100163751%09red/api:100166369%09red/api:100168459%09red/api:100159955%09red/api:100163959%09red/api:100164695%09red/api:100167150%09red/api:100167870%09red/api:100164616%09red/api:100169093%09red/api:100163089%09red/api:100168209%09red/api:100162988%09red/api:100159019%09red/api:100167210%09red/api:100…
mTOR signaling pathway	KEGG PATHWAY	api04150	30	42	0.649516	1	BTA029466.1|BTA017163.1|BTA025921.1|BTA000473.1|BTA012999.2|BTA002313.1|BTA004295.1|BTA029419.1|BTA020361.1|BTA004203.1|BTA020360.1|BTA009548.1|BTA025567.1|BTA000766.1|BTA019449.1|BTA018509.1|BTA015094.1|BTA001825.1|BTA019284.1|BTA001691.1|BTA025058.1|BTA007660.1|BTA021596.1|BTA018529.1|BTA007645.1|BTA009423.1|BTA008801.1|BTA022922.1|BTA017618.1|BTA000197.1	http://www.genome.jp/kegg-bin/show_pathway?api04150/api:100167375%09red/api:100160970%09red/api:100159966%09red/api:103309639%09red/api:100165892%09red/api:100163135%09red/api:100163709%09red/api:100161230%09red/api:100160876%09red/api:100161609%09red/api:100163481%09red/api:100166642%09red/api:100162822%09red/api:100161464%09red/api:100159011%09red/api:100162124%09red/api:100569479%09red/api:100…
Nucleotide excision repair	KEGG PATHWAY	api03420	35	49	0.654477	1	BTA006439.1|BTA029334.1|BTA000265.1|BTA014275.1|BTA019740.1|BTA008417.1|BTA008129.2|BTA024448.1|BTA008454.1|BTA019701.1|BTA027172.1|BTA022454.1|BTA029565.1|BTA006516.1|BTA028495.1|BTA021967.3|BTA010965.2|BTA013160.1|BTA030015.1|BTA018447.1|BTA013645.1|BTA007519.1|BTA016178.1|BTA012267.1|BTA016176.1|BTA000539.1|BTA024474.1|BTA019498.1|BTA024399.1|BTA020758.1|BTA018546.1|BTA014697.1|BTA017613.1;sup…	http://www.genome.jp/kegg-bin/show_pathway?api03420/api:100159771%09red/api:100158862%09red/api:100162035%09red/api:100169397%09red/api:100166046%09red/api:100158670%09red/api:100169646%09red/api:100145835%09red/api:100162535%09red/api:100165189%09red/api:100161191%09red/api:100167697%09red/api:100167434%09red/api:100159509%09red/api:100167183%09red/api:100167124%09red/api:100167056%09red/api:103…
Glycosaminoglycan degradation	KEGG PATHWAY	api00531	15	22	0.688315	1	BTA003862.1|BTA023115.1|BTA016539.1|BTA011480.1|BTA029807.2|BTA020889.1|BTA028949.1|BTA001689.1|BTA027818.1|BTA028277.1|BTA027852.1|BTA017262.1|BTA015752.1|BTA011491.1|BTA004879.1	http://www.genome.jp/kegg-bin/show_pathway?api00531/api:100159605%09red/api:100168343%09red/api:100166159%09red/api:100166809%09red/api:100163254%09red/api:100169353%09red/api:100167510%09red/api:100572106%09red
Mismatch repair	KEGG PATHWAY	api03430	19	28	0.702558	1	BTA016178.1|BTA022261.1|BTA012267.1|BTA003343.1|BTA013160.1|BTA029565.1|BTA030015.1|BTA018737.1|BTA008129.2|BTA028310.1|BTA014697.1|BTA006516.1|BTA000539.1|BTA003884.1|BTA008454.1|BTA018447.1|BTA002104.2|BTA024474.1|BTA018546.1	http://www.genome.jp/kegg-bin/show_pathway?api03430/api:100159771%09red/api:100160952%09red/api:100165189%09red/api:100574210%09red/api:100164832%09red/api:100167124%09red/api:100166946%09red/api:100167434%09red/api:100167056%09red/api:100164488%09red/api:100167183%09red/api:100161532%09red
Sphingolipid metabolism	KEGG PATHWAY	api00600	23	34	0.715716	1	BTA011509.1|BTA001008.1|BTA028949.1|BTA013357.1|BTA022178.1|BTA016280.1|BTA017512.1|BTA023115.1|BTA025950.1|BTA011510.1|BTA019531.1|BTA004131.1|BTA003409.1|BTA027591.1|BTA007136.1|BTA022910.1|BTA003390.1|BTA002005.1|BTA000030.1|BTA022909.1|BTA017821.1|BTA013163.1|BTA002006.1	http://www.genome.jp/kegg-bin/show_pathway?api00600/api:100164616%09red/api:100162696%09red/api:100160090%09red/api:100166338%09red/api:100165015%09red/api:100167276%09red/api:100164476%09red/api:100162405%09red/api:100164394%09red/api:100166809%09red/api:100166116%09red/api:100169137%09red/api:100165996%09red/api:100167638%09red/api:100168238%09red
Phototransduction - fly	KEGG PATHWAY	api04745	15	23	0.734849	1	BTA017819.1|BTA025058.1|BTA012559.1|BTA018530.1|BTA016919.1|BTA011267.1|BTA021400.1|BTA029474.1|BTA027642.1|BTA028145.1|BTA029424.1|BTA009258.1|BTA001431.1|BTA023801.1|BTA018508.1	http://www.genome.jp/kegg-bin/show_pathway?api04745/api:100145822%09red/api:100166756%09red/api:100160527%09red/api:100162131%09red/api:100169280%09red/api:100159321%09red/api:100166085%09red/api:100159531%09red/api:100571950%09red/api:100166289%09red/api:100161464%09red
DNA replication	KEGG PATHWAY	api03030	33	49	0.74459	1	BTA008129.2|BTA018447.1|BTA026037.1|BTA008454.1|BTA029565.1|BTA006516.1|BTA000871.3|BTA017112.2|BTA010272.1|BTA013160.1|BTA030015.1|BTA010599.1|BTA013645.1|BTA012786.1|BTA009364.1|BTA029163.1|BTA016178.1|BTA009697.1|BTA012267.1|BTA024622.1|BTA000539.1|BTA017543.2|BTA024474.1|BTA019104.1|BTA018483.1|BTA003343.1|BTA010965.2|BTA029173.1|BTA027239.1|BTA018546.1|BTA014697.1|BTA017613.1;support_id=CUFF…	http://www.genome.jp/kegg-bin/show_pathway?api03030/api:100159771%09red/api:100158862%09red/api:100166144%09red/api:100161042%09red/api:100162075%09red/api:100166046%09red/api:100165189%09red/api:100168132%09red/api:100570279%09red/api:100167905%09red/api:100167434%09red/api:100575618%09red/api:100161111%09red/api:100167093%09red/api:100160968%09red/api:100574210%09red/api:100167124%09red/api:100…
Drug metabolism - cytochrome P450	KEGG PATHWAY	api00982	51	75	0.763349	1	BTA013753.1|BTA011175.1|BTA005230.1|BTA009543.1|BTA013507.1|BTA020649.1|BTA027171.1|BTA003021.1|BTA008549.1|BTA011174.1|BTA018877.1|BTA019482.1|BTA003547.1|BTA025529.1|BTA016527.1|BTA022396.1|BTA013276.1|BTA009524.1|BTA012207.1|BTA026855.1|BTA006964.1|BTA020866.1|BTA027507.1|BTA002147.1|BTA030101.1|BTA002146.1|BTA006437.1|BTA014782.1|BTA004020.1|BTA016018.1|BTA010230.1|BTA003548.1|BTA001895.1|BTA…	http://www.genome.jp/kegg-bin/show_pathway?api00982/api:100160142%09red/api:100169323%09red/api:100160721%09red/api:100161224%09red/api:100159463%09red/api:100161787%09red/api:100167906%09red/api:100168108%09red/api:100574427%09red/api:100169551%09red/api:100160380%09red/api:100163870%09red/api:100573863%09red/api:100159691%09red/api:100164837%09red/api:100168022%09red/api:100159580%09red
Metabolism of xenobiotics by cytochrome P450	KEGG PATHWAY	api00980	53	78	0.767995	1	BTA013753.1|BTA011175.1|BTA004809.1|BTA005230.1|BTA009543.1|BTA013507.1|BTA020649.1|BTA027171.1|BTA003021.1|BTA008549.1|BTA011174.1|BTA018877.1|BTA019482.1|BTA003547.1|BTA025529.1|BTA016527.1|BTA018116.1|BTA013276.1|BTA009524.1|BTA012207.1|BTA026855.1|BTA006964.1|BTA020866.1|BTA027507.1|BTA002147.1|BTA030101.1|BTA002146.1|BTA006437.1|BTA014782.1|BTA022396.1|BTA004020.1|BTA016018.1|BTA010230.1|BTA…	http://www.genome.jp/kegg-bin/show_pathway?api00980/api:100160142%09red/api:100169323%09red/api:100160721%09red/api:100161224%09red/api:100159463%09red/api:100161787%09red/api:100167906%09red/api:100162948%09red/api:100168108%09red/api:100574427%09red/api:100169551%09red/api:100160380%09red/api:100163870%09red/api:100573863%09red/api:100159691%09red/api:100164837%09red/api:100168022%09red/api:100…
Synthesis and degradation of ketone bodies	KEGG PATHWAY	api00072	5	9	0.797413	1	BTA008414.1|BTA000478.1|BTA010367.1|BTA001862.1|BTA008321.1	http://www.genome.jp/kegg-bin/show_pathway?api00072/api:100162752%09red/api:100159806%09red/api:100165154%09red
Terpenoid backbone biosynthesis	KEGG PATHWAY	api00900	19	31	0.813375	1	BTA000478.1|BTA001313.1|BTA007906.1|BTA015613.1|BTA021301.1|BTA012314.1|BTA012191.1|BTA010367.1|BTA019587.1|BTA007907.1|BTA026931.1|BTA004489.1|BTA002982.1|BTA003154.1|BTA001337.1|BTA027832.1|BTA001862.1|BTA022333.1|BTA000358.1	http://www.genome.jp/kegg-bin/show_pathway?api00900/api:100166879%09red/api:100160471%09red/api:100168103%09red/api:100165154%09red/api:100161650%09red/api:100162752%09red/api:100158798%09red/api:100167596%09red/api:100165462%09red/api:100167007%09red/api:100144905%09red/api:100167417%09red
Regulation of autophagy	KEGG PATHWAY	api04140	13	22	0.815313	1	BTA024284.1|BTA001691.1|BTA008547.1|BTA003071.1|BTA009484.1|BTA002262.1|BTA011427.1|BTA010672.1|BTA019923.1|BTA025758.2|BTA016989.1|BTA010530.1|BTA000473.1	http://www.genome.jp/kegg-bin/show_pathway?api04140/api:100167285%09red/api:100164753%09red/api:100166620%09red/api:100159542%09red/api:100162879%09red/api:103309639%09red/api:100573619%09red/api:100575896%09red/api:100168214%09red/api:100159402%09red
Glycosylphosphatidylinositol(GPI)-anchor biosynthesis	KEGG PATHWAY	api00563	13	22	0.815313	1	BTA027088.1|BTA004577.1|BTA010794.1|BTA001287.2|BTA012468.1|BTA029777.1|BTA010257.2|BTA019931.1|BTA008896.1|BTA007882.1|BTA027760.1|BTA023255.1|BTA028693.3	http://www.genome.jp/kegg-bin/show_pathway?api00563/api:100159894%09red/api:100167541%09red/api:100574794%09red/api:100159658%09red/api:100162962%09red/api:100161768%09red/api:100165236%09red/api:100159250%09red
Fanconi anemia pathway	KEGG PATHWAY	api03460	27	43	0.818623	1	BTA022261.1|BTA013426.1|BTA019740.1|BTA023047.1|BTA019380.1|BTA012758.1|BTA019084.1|BTA003884.1|BTA029876.1|BTA020864.1|BTA006516.1|BTA029272.1|BTA008455.1|BTA001470.1|BTA008995.1|BTA028770.1|BTA001704.1|BTA004965.1|BTA026466.1|BTA016962.1|BTA005498.1|BTA016228.1|BTA016245.1|BTA014697.1|BTA001698.1|BTA013262.2|BTA024448.1	http://www.genome.jp/kegg-bin/show_pathway?api03460/api:100158937%09red/api:100161417%09red/api:100164675%09red/api:100165064%09red/api:100165484%09red/api:100167540%09red/api:100159458%09red/api:100159722%09red/api:100169510%09red/api:100164084%09red/api:100167715%09red/api:100164488%09red/api:100168169%09red/api:100166297%09red/api:100165189%09red/api:100166310%09red/api:100161532%09red/api:100…
Protein processing in endoplasmic reticulum	KEGG PATHWAY	api04141	91	134	0.821575	1	BTA014327.2|BTA015409.1|BTA021043.1|BTA023799.1|BTA019764.1|BTA029186.1|BTA014843.1|BTA020555.1|BTA007198.1|BTA014366.1|BTA002160.1|BTA002430.1|BTA019628.2|BTA019760.1|BTA005138.1|BTA012508.1|BTA015813.1|BTA013833.1|BTA023811.1|BTA019460.1|BTA025236.3|BTA029040.1|BTA022920.1|BTA020585.1|BTA002739.1|BTA021450.1|BTA002154.1|BTA013412.1|BTA028538.1|BTA011400.1|BTA027255.1|BTA014735.1|BTA022925.3|BTA…	http://www.genome.jp/kegg-bin/show_pathway?api04141/api:100164154%09red/api:100164598%09red/api:100162035%09red/api:100164998%09red/api:100168014%09red/api:100167157%09red/api:100167137%09red/api:100161796%09red/api:100165679%09red/api:100164887%09red/api:100162493%09red/api:100167485%09red/api:100163072%09red/api:100165162%09red/api:100169107%09red/api:100167584%09red/api:100145835%09red/api:100…
Galactose metabolism	KEGG PATHWAY	api00052	22	36	0.828887	1	BTA002216.1|BTA027966.1|BTA000749.1|BTA023115.1|BTA026285.1|BTA026478.2|BTA004709.1|BTA010943.1|BTA022558.1|BTA016989.1;support_id=CUFF73.89.1|BTA010938.1|BTA022583.1|BTA009486.1|BTA004854.1|BTA018172.1|BTA009430.1|BTA028949.1|BTA011434.1|BTA021140.1|BTA016845.1|BTA000425.1|BTA011358.1	http://www.genome.jp/kegg-bin/show_pathway?api00052/api:100160720%09red/api:100163895%09red/api:100161644%09red/api:100164695%09red/api:100163975%09red/api:100158700%09red/api:100168691%09red/api:100166809%09red/api:100159683%09red/api:100165228%09red/api:100168735%09red/api:100160293%09red/api:100162498%09red
Arachidonic acid metabolism	KEGG PATHWAY	api00590	10	18	0.840168	1	BTA019158.1|BTA016104.1|BTA029900.1|BTA016540.1|BTA016086.1|BTA014370.1|BTA008453.2|BTA020045.1|BTA011249.1|BTA016738.2	http://www.genome.jp/kegg-bin/show_pathway?api00590/api:100569429%09red/api:100162284%09red/api:100164748%09red/api:100569970%09red/api:103310452%09red/api:100162234%09red
Notch signaling pathway	KEGG PATHWAY	api04330	18	31	0.856847	1	BTA027075.1|BTA015885.1|BTA021657.1|BTA001705.2|BTA019700.1|BTA019162.1|BTA015708.1|BTA004291.1|BTA011631.2|BTA015884.1|BTA009877.1|BTA011311.1|BTA011876.1|BTA007461.1|BTA022377.1|BTA002128.1|BTA019499.1|BTA011633.1	http://www.genome.jp/kegg-bin/show_pathway?api04330/api:100160891%09red/api:100160830%09red/api:100160703%09red/api:100162023%09red/api:100166217%09red/api:100169564%09red/api:100159885%09red/api:100164109%09red/api:100158965%09red/api:100167489%09red
Riboflavin metabolism	KEGG PATHWAY	api00740	6	12	0.862027	1	BTA029887.1|BTA021109.1|BTA029631.1|BTA015239.1|BTA002570.1|BTA002264.1	http://www.genome.jp/kegg-bin/show_pathway?api00740/api:100168256%09red/api:100167518%09red/api:100169306%09red
Dorso-ventral axis formation	KEGG PATHWAY	api04320	25	42	0.865795	1	BTA014695.1|BTA012754.1|BTA026985.1|BTA021028.2|BTA011401.1|BTA021493.1|BTA028368.1|BTA002256.1|BTA022501.1|BTA007315.1|BTA028699.1|BTA019284.1|BTA003832.1|BTA029019.1|BTA009877.1|BTA007312.1|BTA006429.1|BTA001852.1|BTA009423.1|BTA021657.1|BTA025234.1|BTA010635.1|BTA016277.1;support_id=CUFF70.178.1|BTA017618.1|BTA011399.1	http://www.genome.jp/kegg-bin/show_pathway?api04320/api:100162655%09red/api:100165781%09red/api:100169206%09red/api:100163667%09red/api:100161230%09red/api:100164641%09red/api:100163803%09red/api:100167818%09red/api:100159471%09red/api:100164109%09red/api:100159396%09red/api:100167976%09red/api:100169625%09red/api:100167539%09red/api:100165801%09red/api:100572042%09red
Pantothenate and CoA biosynthesis	KEGG PATHWAY	api00770	7	14	0.873175	1	BTA022329.1|BTA001710.1|BTA007456.1|BTA000221.1|BTA002606.1|BTA020890.1|BTA002491.1	http://www.genome.jp/kegg-bin/show_pathway?api00770/api:103308134%09red/api:100163022%09red/api:100163680%09red/api:100162330%09red/api:100162362%09red/api:100167587%09red
Protein export	KEGG PATHWAY	api03060	15	27	0.873836	1	BTA018206.1|BTA016300.1|BTA026136.1|BTA016224.1|BTA006903.1|BTA009563.1|BTA009104.1|BTA008826.1|BTA005365.1|BTA023828.1|BTA025236.3|BTA016249.1|BTA020548.2|BTA003678.2|BTA011802.1	http://www.genome.jp/kegg-bin/show_pathway?api03060/api:100168986%09red/api:100162761%09red/api:100168997%09red/api:100160848%09red/api:100572379%09red/api:100162426%09red/api:100159217%09red/api:100159107%09red/api:100165235%09red/api:100169238%09red/api:100160371%09red/api:100162463%09red/api:100144911%09red
Glycosaminoglycan biosynthesis - keratan sulfate	KEGG PATHWAY	api00533	5	11	0.890616	1	BTA018001.1|BTA015897.1|BTA028496.2|BTA016847.1|BTA019370.1	http://www.genome.jp/kegg-bin/show_pathway?api00533/api:103309445%09red/api:100168928%09red
Sulfur metabolism	KEGG PATHWAY	api00920	5	11	0.890616	1	BTA010984.1|BTA029816.1|BTA027956.1|BTA006899.1|BTA027667.1	http://www.genome.jp/kegg-bin/show_pathway?api00920/api:100571805%09red/api:100167168%09red/api:100575278%09red/api:100160824%09red
Purine metabolism	KEGG PATHWAY	api00230	93	143	0.897722	1	BTA002216.1|BTA008323.1|BTA002013.1|BTA014007.1|BTA011698.1|BTA013258.1|BTA022279.1|BTA026614.1|BTA002132.1|BTA030128.1|BTA009430.1|BTA024622.1|BTA025235.1|BTA016599.1|BTA016505.1|BTA013834.1|BTA027970.1|BTA024631.1|BTA003023.1|BTA009837.1|BTA023936.1|BTA001802.1|BTA008454.1|BTA028372.1|BTA026285.1|BTA005175.1|BTA023378.1|BTA000871.3|BTA029401.1|BTA017112.2|BTA010489.1|BTA013259.1|BTA022738.1|BTA…	http://www.genome.jp/kegg-bin/show_pathway?api00230/api:100159771%09red/api:100158862%09red/api:100161922%09red/api:100161042%09red/api:100167522%09red/api:100162857%09red/api:100163475%09red/api:100162326%09red/api:100166046%09red/api:100165561%09red/api:100163263%09red/api:100162202%09red/api:100165165%09red/api:100166311%09red/api:100168774%09red/api:100160523%09red/api:100166892%09red/api:100…
TGF-beta signaling pathway	KEGG PATHWAY	api04350	27	47	0.9029	1	BTA029334.1|BTA015213.2|BTA015449.1|BTA008319.1|BTA001341.1|BTA027298.1|BTA028625.1|BTA013529.1|BTA007758.1|BTA001440.1|BTA011529.1|BTA021075.1|BTA019284.1|BTA011438.1|BTA017618.1|BTA018487.1|BTA024487.1|BTA000421.1|BTA027109.2|BTA015351.1|BTA000773.1|BTA009423.1|BTA007223.1|BTA001439.1|BTA010195.2|BTA001320.1|BTA025175.1	http://www.genome.jp/kegg-bin/show_pathway?api04350/api:100163532%09red/api:100167242%09red/api:100162129%09red/api:100162035%09red/api:100169367%09red/api:100161230%09red/api:100164065%09red/api:100573370%09red/api:100162082%09red/api:100160902%09red/api:100167591%09red/api:100167170%09red/api:100164283%09red/api:100570746%09red/api:100162614%09red/api:100164536%09red/api:100161569%09red/api:100…
N-Glycan biosynthesis	KEGG PATHWAY	api00510	24	43	0.912875	1	BTA021350.1|BTA028496.2|BTA015149.1|BTA023708.1|BTA011081.1|BTA017066.1|BTA019370.1|BTA020056.1|BTA012529.2|BTA003813.1|BTA011083.1|BTA013422.1|BTA003809.1|BTA003084.1|BTA016326.1|BTA029255.1|BTA014819.1|BTA001428.1|BTA002485.1|BTA019628.2|BTA005138.1|BTA012659.1|BTA023811.1|BTA024463.1	http://www.genome.jp/kegg-bin/show_pathway?api00510/api:103309064%09red/api:100165754%09red/api:100159651%09red/api:100158803%09red/api:103310394%09red/api:100166741%09red/api:100160050%09red/api:103308067%09red/api:100572249%09red/api:100162885%09red/api:100160697%09red/api:100161796%09red/api:100158832%09red/api:103308888%09red/api:100159015%09red/api:100164916%09red/api:100163072%09red/api:100…
Wnt signaling pathway	KEGG PATHWAY	api04310	42	71	0.920629	1	BTA025058.1|BTA029334.1|BTA021814.1|BTA015213.2|BTA022925.3|BTA008319.1|BTA001431.1|BTA015710.2|BTA023716.1|BTA023131.1|BTA002128.1|BTA020852.2|BTA029664.2|BTA030032.1|BTA011210.1|BTA019469.1|BTA000911.1|BTA024108.1|BTA013644.1|BTA022377.1|BTA019187.1|BTA025850.1|BTA019700.1|BTA017819.1|BTA024980.1|BTA003156.1|BTA002449.1|BTA014512.1|BTA019752.1|BTA021013.1|BTA023291.1|BTA030115.1|BTA021973.1|BTA…	http://www.genome.jp/kegg-bin/show_pathway?api04310/api:100166756%09red/api:100162035%09red/api:100166146%09red/api:100162131%09red/api:100161840%09red/api:100162071%09red/api:100163985%09red/api:100162614%09red/api:100159889%09red/api:103310302%09red/api:100162414%09red/api:100161138%09red/api:100166935%09red/api:100161464%09red/api:100168858%09red/api:100166217%09red/api:100160941%09red/api:100…
Pyrimidine metabolism	KEGG PATHWAY	api00240	66	107	0.92544	1	BTA021671.1|BTA023936.1|BTA007456.1|BTA010170.1|BTA013708.1|BTA000611.1|BTA020094.1|BTA019097.1|BTA027846.1|BTA001802.1|BTA023410.1|BTA008454.1|BTA002491.1|BTA010599.1|BTA003359.1|BTA029898.1|BTA025560.1|BTA023379.1|BTA017112.2|BTA022279.1|BTA010965.2|BTA001710.1|BTA014276.1|BTA002013.1|BTA009149.1|BTA025199.1|BTA013645.1|BTA022738.1|BTA028132.1|BTA028038.1|BTA015301.1|BTA019186.1|BTA002011.1|BTA…	http://www.genome.jp/kegg-bin/show_pathway?api00240/api:100159771%09red/api:100166755%09red/api:100161042%09red/api:100163680%09red/api:100165507%09red/api:100166046%09red/api:100160933%09red/api:100162592%09red/api:100165561%09red/api:100158862%09red/api:100162202%09red/api:100165165%09red/api:100166311%09red/api:100168132%09red/api:100166892%09red/api:100168402%09red/api:100167905%09red/api:100…
ECM-receptor interaction	KEGG PATHWAY	api04512	11	24	0.945346	1	BTA026727.1|BTA001366.1|BTA014855.1|BTA001148.1|BTA000740.3|BTA026838.1|BTA021718.1|BTA022494.3|BTA001201.3|BTA008946.1|BTA003670.1	http://www.genome.jp/kegg-bin/show_pathway?api04512/api:100159769%09red/api:100159818%09red/api:100168802%09red/api:100162936%09red/api:100169395%09red/api:100160481%09red/api:100571910%09red/api:100163579%09red/api:100164192%09red/api:100161577%09red
Ubiquinone and other terpenoid-quinone biosynthesis	KEGG PATHWAY	api00130	3	9	0.945892	1	BTA025987.1|BTA018410.1|BTA024082.1	http://www.genome.jp/kegg-bin/show_pathway?api00130/api:100166021%09red/api:100163980%09red
Tyrosine metabolism	KEGG PATHWAY	api00350	7	17	0.947795	1	BTA014802.1|BTA012207.1|BTA030184.1|BTA007374.1|BTA003573.1|BTA010989.1|BTA007376.1	http://www.genome.jp/kegg-bin/show_pathway?api00350/api:100164837%09red/api:100166363%09red/api:100144899%09red/api:100165255%09red/api:103309860%09red
Oxidative phosphorylation	KEGG PATHWAY	api00190	77	127	0.953131	1	BTA001192.1|BTA027422.1|BTA013524.1|BTA025772.1|BTA021866.1|BTA013968.1|BTA018025.1|BTA027033.1|BTA002736.1|BTA009445.1|BTA005660.2|BTA015367.1|BTA025256.1|BTA022320.1|BTA028059.1|BTA011594.1|BTA000474.1|BTA026196.1|BTA008317.1|BTA004581.1|BTA024822.1|BTA022321.1|BTA018385.1|BTA001081.1|BTA006777.1|BTA016180.1|BTA023278.1|BTA009487.1|BTA019276.1|BTA018475.1|BTA029078.1|BTA017266.1|BTA023739.1|BTA…	http://www.genome.jp/kegg-bin/show_pathway?api00190/api:100158770%09red/api:100162363%09red/api:100165919%09red/api:100167023%09red/api:100160939%09red/api:100168441%09red/api:100145833%09red/api:100161987%09red/api:100168399%09red/api:100572714%09red/api:100159229%09red/api:100144908%09red/api:100144909%09red/api:100160353%09red/api:100160406%09red/api:100166586%09red/api:100158834%09red/api:100…
mRNA surveillance pathway	KEGG PATHWAY	api03015	51	89	0.958337	1	BTA015927.1|BTA018488.1|BTA012466.2|BTA015799.1|BTA015804.1|BTA001301.1|BTA010083.2;support_id=CUFF42.863.1|BTA019933.1|BTA023681.1|BTA022680.2|BTA015062.1|BTA007597.1|BTA019408.1|BTA000340.1|BTA010083.2|BTA025913.1|BTA011695.1|BTA030199.1|BTA023225.1|BTA004575.1|BTA013483.3|BTA015811.1|BTA029778.1|BTA008158.1|BTA000342.1|BTA019711.1|BTA006256.1|BTA028367.1|BTA007598.1|BTA028171.1|BTA013001.1|BTA…	http://www.genome.jp/kegg-bin/show_pathway?api03015/api:100159296%09red/api:100162037%09red/api:100167151%09red/api:100162850%09red/api:100164551%09red/api:100163362%09red/api:100569716%09red/api:100162150%09red/api:100573622%09red/api:100162870%09red/api:100161237%09red/api:100169587%09red/api:100159220%09red/api:100168119%09red/api:100160275%09red/api:100164165%09red/api:100161250%09red/api:100…
Phenylalanine metabolism	KEGG PATHWAY	api00360	6	16	0.961096	1	BTA014802.1|BTA007374.1|BTA004760.1|BTA003573.1|BTA007376.1|BTA027842.1	http://www.genome.jp/kegg-bin/show_pathway?api00360/api:100169345%09red/api:100144899%09red/api:100165255%09red
RNA transport	KEGG PATHWAY	api03013	117	194	0.981957	1	BTA008037.1|BTA012466.2|BTA011441.1|BTA026851.1|BTA006658.1|BTA025870.1|BTA023225.1|BTA027425.1|BTA015002.1|BTA003237.1|BTA000309.1|BTA007660.1|BTA018961.1|BTA024818.3|BTA005584.1|BTA029138.1|BTA019708.1|BTA001435.1|BTA009119.1|BTA020174.1|BTA010522.1|BTA021201.1|BTA004074.1|BTA009753.1|BTA023525.1|BTA025972.2|BTA002756.1|BTA010455.1|BTA015927.1|BTA013278.1|BTA015804.1|BTA020572.1|BTA028497.1|BTA…	http://www.genome.jp/kegg-bin/show_pathway?api03013/api:100163460%09red/api:100161641%09red/api:100160322%09red/api:100158828%09red/api:100162037%09red/api:100169444%09red/api:100162322%09red/api:100168972%09red/api:103311831%09red/api:100168970%09red/api:100167936%09red/api:100569716%09red/api:100163177%09red/api:100165309%09red/api:100159941%09red/api:100162556%09red/api:100168849%09red/api:100…
Hedgehog signaling pathway	KEGG PATHWAY	api04340	13	32	0.983671	1	BTA020938.1|BTA030032.1|BTA028625.1|BTA006772.1|BTA018003.1|BTA003156.1|BTA017144.1|BTA013644.1|BTA001341.1|BTA009791.1|BTA006401.1|BTA004938.1|BTA002538.1	http://www.genome.jp/kegg-bin/show_pathway?api04340/api:100163532%09red/api:100167363%09red/api:100159120%09red/api:100168855%09red/api:100575006%09red/api:100162071%09red/api:100158939%09red/api:100161478%09red/api:100166787%09red/api:100162376%09red/api:100169043%09red
Ubiquitin mediated proteolysis	KEGG PATHWAY	api04120	70	126	0.987253	1	BTA029334.1|BTA028742.3|BTA015409.1|BTA028183.1|BTA029363.1|BTA017774.1|BTA008319.1|BTA020585.1;support_id=CUFF86.58.1|BTA027036.2|BTA025418.1|BTA028506.1|BTA012182.1|BTA002358.1|BTA017044.1|BTA016422.1|BTA024968.1|BTA022732.1|BTA029374.1|BTA026146.1|BTA029455.2|BTA005327.1|BTA024046.1|BTA005799.1|BTA008555.1|BTA014366.1|BTA007223.1|BTA012023.1|BTA006452.1|BTA020905.1|BTA022720.1|BTA015163.1|BTA0…	http://www.genome.jp/kegg-bin/show_pathway?api04120/api:100162035%09red/api:100164425%09red/api:100167317%09red/api:100167848%09red/api:100159671%09red/api:100164255%09red/api:100160281%09red/api:100159631%09red/api:100575739%09red/api:100162398%09red/api:103310302%09red/api:100167194%09red/api:100168139%09red/api:103309755%09red/api:100166853%09red/api:100159071%09red/api:100161805%09red/api:100…
Basal transcription factors	KEGG PATHWAY	api03022	21	48	0.989588	1	BTA021967.3|BTA025991.1|BTA022148.1|BTA019701.1|BTA024399.1|BTA007787.1|BTA025540.3|BTA013102.1|BTA001335.1|BTA010357.1|BTA029776.1|BTA015795.1|BTA022454.1|BTA007519.1|BTA027172.1|BTA014051.1|BTA026735.1|BTA015901.1|BTA020859.2|BTA008417.1|BTA028495.1	http://www.genome.jp/kegg-bin/show_pathway?api03022/api:100160821%09red/api:100161191%09red/api:100160330%09red/api:100162535%09red/api:103310597%09red/api:100167387%09red/api:100161371%09red/api:100162847%09red/api:100158925%09red/api:100167421%09red/api:100161967%09red/api:100164802%09red/api:100168956%09red/api:100167514%09red/api:100169646%09red/api:100160500%09red/api:100161120%09red
Spliceosome	KEGG PATHWAY	api03040	81	145	0.990675	1	BTA011400.1|BTA017109.1|BTA015799.1|BTA001811.1|BTA004221.1|BTA018850.1|BTA011911.1|BTA022728.1|BTA009528.1|BTA015802.1|BTA005353.1|BTA025923.1|BTA009180.1|BTA020555.1|BTA013264.1|BTA003680.1|BTA015804.1|BTA008543.1|BTA015797.1|BTA026058.1|BTA009531.1|BTA001700.1|BTA000340.1|BTA014527.1|BTA001074.1|BTA019181.1|BTA015861.2|BTA003886.2|BTA024655.1|BTA010213.1|BTA017643.1|BTA009536.1|BTA001871.1|BTA…	http://www.genome.jp/kegg-bin/show_pathway?api03040/api:100161801%09red/api:100163489%09red/api:100162285%09red/api:100165750%09red/api:100161862%09red/api:100169390%09red/api:100163110%09red/api:100163177%09red/api:100165461%09red/api:100167583%09red/api:100162182%09red/api:100168357%09red/api:100168464%09red/api:100162419%09red/api:100163626%09red/api:100163748%09red/api:100169564%09red/api:100…
Proteasome	KEGG PATHWAY	api03050	20	48	0.993342	1	BTA014244.1|BTA005813.1|BTA020149.1;support_id=CUFF84.42.3|BTA030028.1|BTA007765.1|BTA011326.1|BTA026065.1|BTA027547.1|BTA011244.1|BTA001332.1|BTA027174.1|BTA027569.1|BTA003221.1|BTA002476.1|BTA019152.1|BTA007899.1|BTA013669.1|BTA013400.1|BTA023259.1|BTA020149.1	http://www.genome.jp/kegg-bin/show_pathway?api03050/api:100159650%09red/api:100159574%09red/api:103310335%09red/api:100165821%09red/api:100161752%09red/api:100169499%09red/api:100165907%09red/api:100162960%09red/api:100165202%09red/api:100164683%09red/api:100161019%09red/api:100167897%09red/api:100165492%09red/api:100168320%09red/api:100163074%09red
SNARE interactions in vesicular transport	KEGG PATHWAY	api04130	6	23	0.997055	1	BTA013211.3|BTA025770.1|BTA008316.1|BTA003085.1;support_id=CUFF13.76.1|BTA028775.1|BTA004729.1	http://www.genome.jp/kegg-bin/show_pathway?api04130/api:100164552%09red/api:100159596%09red/api:100162488%09red/api:100160179%09red/api:100159221%09red
Glutathione metabolism	KEGG PATHWAY	api00480	29	68	0.997564	1	BTA010527.1|BTA009963.1|BTA008596.1|BTA024335.1|BTA023447.1|BTA022279.1|BTA012502.1|BTA020045.1|BTA001855.1|BTA008453.2|BTA021888.1|BTA018078.1|BTA002260.1|BTA009636.1|BTA014840.1|BTA009635.1|BTA014169.1|BTA022947.1|BTA009634.1|BTA021279.1|BTA027478.1|BTA023779.1|BTA021384.1|BTA026180.1|BTA012322.1|BTA009934.2|BTA022077.1|BTA007023.1|BTA002382.1	http://www.genome.jp/kegg-bin/show_pathway?api00480/api:100163309%09red/api:100167299%09red/api:100168750%09red/api:100159933%09red/api:100167396%09red/api:100167906%09red/api:100159862%09red/api:100162830%09red/api:100166082%09red/api:103310452%09red/api:100165561%09red/api:100168938%09red/api:100163103%09red/api:100167791%09red/api:100163767%09red/api:100160633%09red/api:100574427%09red
RNA polymerase	KEGG PATHWAY	api03020	12	37	0.998041	1	BTA023936.1|BTA000163.1|BTA013156.1|BTA009149.1|BTA020755.1|BTA022738.1|BTA024631.1|BTA010634.1|BTA000049.1|BTA028132.1|BTA028038.1|BTA003359.1	http://www.genome.jp/kegg-bin/show_pathway?api03020/api:100163475%09red/api:100162769%09red/api:100162326%09red/api:100159938%09red/api:100168370%09red/api:100166975%09red/api:100169136%09red/api:100162202%09red/api:100166311%09red/api:100162168%09red
Jak-STAT signaling pathway	KEGG PATHWAY	api04630	11	36	0.99863	1	BTA020961.1|BTA025921.1|BTA019969.1|BTA002428.1|BTA018509.1|BTA025456.1|BTA015242.1|BTA018529.1|BTA010991.1|BTA015241.1|BTA001825.1	http://www.genome.jp/kegg-bin/show_pathway?api04630/api:100163524%09red/api:100160970%09red/api:100160876%09red/api:100159071%09red/api:100167312%09red/api:100160001%09red/api:100166659%09red/api:100572991%09red
Glycosphingolipid biosynthesis - ganglio series	KEGG PATHWAY	api00604	11	42	0.999839	1	BTA003862.1|BTA023115.1|BTA016539.1|BTA027852.1|BTA029807.2|BTA028949.1|BTA027818.1|BTA028277.1|BTA017262.1|BTA004879.1|BTA011491.1	http://www.genome.jp/kegg-bin/show_pathway?api00604/api:100167510%09red/api:100169353%09red/api:100166809%09red/api:100572106%09red/api:100163254%09red
Ribosome biogenesis in eukaryotes	KEGG PATHWAY	api03008	34	92	0.999949	1	BTA015927.1|BTA019624.1|BTA025535.1|BTA019428.2|BTA028494.2|BTA019747.1|BTA012855.1|BTA006287.1|BTA006779.1|BTA022455.2|BTA025870.1|BTA024667.1|BTA017979.1|BTA014808.1|BTA021590.1|BTA007667.1|BTA017645.3|BTA024069.1|BTA021726.1|BTA007171.1|BTA024033.1|BTA016997.1|BTA019513.1|BTA003435.1|BTA010522.1|BTA026607.1|BTA007197.1|BTA010816.2|BTA007883.1|BTA019510.1|BTA007670.1|BTA003175.2|BTA025605.1|BTA…	http://www.genome.jp/kegg-bin/show_pathway?api03008/api:100161028%09red/api:100161641%09red/api:100160894%09red/api:100162037%09red/api:100163426%09red/api:100159459%09red/api:100165489%09red/api:100162491%09red/api:100167802%09red/api:100169378%09red/api:100166774%09red/api:100160623%09red/api:100159621%09red/api:103310455%09red/api:100160746%09red/api:100163898%09red/api:100165622%09red/api:100…
Ribosome	KEGG PATHWAY	api03010	56	151	1	1	BTA005387.1;support_id=CUFF24.95.1|BTA014730.1|BTA014047.1|BTA027599.1|BTA009161.1|BTA023872.1|BTA003338.1|BTA025716.2|BTA007754.1|BTA025481.1|BTA006276.1|BTA020235.1|BTA023875.1|BTA009033.1|BTA022233.1|BTA029039.1|BTA027909.1|BTA006307.1|BTA015094.1|BTA017047.1|BTA016779.1|BTA019079.1|BTA015753.1|BTA009928.1|BTA027910.1|BTA024957.1|BTA005473.1|BTA003162.1|BTA024459.1|BTA002402.1|BTA017133.1|BTA0…	http://www.genome.jp/kegg-bin/show_pathway?api03010/api:100166754%09red/api:100144870%09red/api:100165389%09red/api:100165466%09red/api:100169289%09red/api:100163341%09red/api:100169006%09red/api:100163953%09red/api:100164974%09red/api:100166312%09red/api:100144889%09red/api:100575426%09red/api:103308803%09red/api:100145832%09red/api:100145831%09red/api:100169216%09red/api:100161373%09red/api:100…
